# Supplementary material for: The lncRNA RUNX1-IT1 regulates C-FOS transcription by interacting with RUNX1 in the process of pancreatic cancer proliferation, migration and invasion
Source: Cell Death Dis. 2020 Jun 2;11(6):412. doi: 10.1038/s41419-020-2617-7 (PMC7265432; doi:10.1038/s41419-020-2617-7)
Supplement: Supplementary file 5 — Additional file 4. Table S3 [file 41419_2020_2617_MOESM5_ESM.xlsx]

## Sheet: Sheet3
P < 0.05, top2000
GSE16515	Regulated	GSE15471	Regulated	GSE132965	Regulated
SPRR1A	Up	SLC6A14	Up	RNA5SP348	Down
CEACAM5	Up	GJB2	Up	RNA5SP19	Down
DPCR1	Up	COL11A1	Up	SNORA76C	Down
SLC6A14	Up	MATN3	Up	RNA5SP162	Down
S100P	Up	OLR1	Up	SNORD60	Down
KLK10	Up	CST1	Up	SNORD91B	Down
SPRR1B	Up	ALB	Down	RNA5SP85	Down
DKK1	Up	GPNMB	Up	RNA5SP325	Down
TRIM29	Up	NOX4	Up	RNA5SP74	Down
CLDN18	Up	COL10A1	Up	SNORD105B	Down
TMPRSS4	Up	VCAN	Up	RNA5SP243	Down
MSLN	Up	COMP	Up	RNU6-1022P	Down
ZG16B	Up	MMP1	Up	RNA5SP273	Down
NMU	Up	DPP10	Down	SNORA34	Down
REG4	Up	GABRP	Up	SNORD114-12	Down
PSCA	Up	EDNRA	Up	SNORD9	Down
SDR16C5	Up	CTHRC1	Up	SNORD116-24	Down
GABRP	Up	GUCA1C	Down	RNA5SP77	Down
AOC1	Up	SULF1	Up	RNA5SP336	Down
SERPINB3	Up	ITGB6	Up	RNA5-8SP5	Down
OASL	Up	COL8A1	Up	RNU6-776P	Down
LEMD1	Up	FAM19A5	Up	SNORD15B	Down
COL17A1	Up	PM20D1	Down	RNA5SP473	Down
CAPN8	Up	LOC101930067	Down	RNA5S9	Down
IGFL2	Up	S100P	Up	RNA5SP86	Down
VSIG1	Up	GREM1	Up	SNORD14D	Down
RBPJL	Down	SHISA2	Up	RNA5SP134	Down
GUCA1C	Down	EPYC	Up	RNA5SP399	Down
LAMC2	Up	KRT19	Up	SNORD58A	Down
KRT6A	Up	FAP	Up	RNA5SP199	Down
MIA	Up	SDR16C5	Up	RNA5SP150	Down
ALB	Down	THBS2	Up	SNORD115-11	Down
GNMT	Down	TMC5	Up	RNA5SP263	Down
PM20D1	Down	DKK1	Up	RNA5SP242	Down
AQP8	Down	CEACAM6	Up	SNORA2A	Down
TRIM31	Up	GNMT	Down	SNORD115-5	Down
AFAP1-AS1	Up	CORIN	Up	SNORD115-22	Down
TFAP2A	Up	CXCL8	Up	RNA5SP183	Down
SERPINB2	Up	TRHDE	Down	RNA5SP403	Down
SLC4A11	Up	TNFRSF11B	Up	RNVU1-14	Down
COL11A1	Up	SFRP4	Up	SNORD119	Down
SERPINI2	Down	LINC01094	Up	SNORD8	Down
SLCO4A1	Up	CEACAM5	Up	SNORD82	Down
GPRC5A	Up	FNDC1	Up	SNORD42A	Down
IL1RN	Up	OLFML2B	Up	RNA5SP267	Down
SFTA2	Up	SRPX2	Up	SNORD115-10	Down
STYK1	Up	DUOX2	Up	RNU6-166P	Down
BMP4	Up	MGC24103	Up	MIR4757	Down
S100A2	Up	TNFAIP6	Up	RNU1-13P	Down
HCAR3	Up	RP3-428L16.2	Up	RNU1-12P	Down
MMP12	Up	ITGBL1	Up	RNA5SP441	Down
EPS8L3	Up	ECT2	Up	SNORD115-6	Down
RP11-320N7.2	Down	MMP12	Up	RNU6-1067P	Down
BPIFB1	Up	FN1	Up	SNORD115-1	Down
LAMB3	Up	TMEM200A	Up	RNA5SP335	Down
ATP4A	Down	CRISPLD1	Up	MIR1185-2	Down
SPRR3	Up	KRT23	Up	SNORD71	Down
PNLIPRP1	Down	TMEM52	Down	SNORD115-16	Down
PDIA2	Down	LRRN1	Up	RNA5SP119	Down
DUOX2	Up	PPAPDC1A	Up	MIR3687-1	Down
MUC16	Up	FGG	Up	MIR4437	Down
MST1R	Up	GPRC5A	Up	SNORD104	Down
ARNTL2	Up	TDO2	Up	SNORD116-14	Down
REG1P	Down	EGF	Down	XIST	Up
BUB1	Up	COL5A2	Up	RNA5SP202	Down
CTSE	Up	MMP10	Up	MUC3A	Up
CTRL	Down	SFRP2	Up	SNORA59B	Down
NQO1	Up	SERPINI2	Down	RNU1-136P	Down
RBM20	Down	SERPINB2	Up	SNORA38B	Down
RHBDL2	Up	SPP1	Up	RNA5SP62	Down
TFF1	Up	CD109	Up	SNORD41	Down
PI3	Up	COL5A1	Up	SNORD115-21	Down
C19orf33	Up	KLB	Down	RNVU1-15	Down
CCL20	Up	TCN1	Up	RNA5SP122	Down
ANLN	Up	RARRES1	Up	SNORA14B	Down
SFN	Up	SERPINB3	Up	SNORD115-40	Down
EGF	Down	DACT1	Up	RNA5SP479	Down
GPR87	Up	TMED6	Down	MUC4	Up
LPCAT4	Up	CLEC5A	Up	SNORD59A	Down
VILL	Up	RBPJL	Down	SNORA49	Down
KLK6	Up	CCDC110	Down	RNA5SP99	Down
TSPAN1	Up	AQP8	Down	RNU1-32P	Down
RNF183	Up	MMP7	Up	SPINT2	Up
CEACAM6	Up	LAMC2	Up	RNA5SP218	Down
CDC20	Up	DKK2	Up	RNA5SP435	Down
CCKBR	Down	ZG16	Down	RNU1-88P	Down
GJB3	Up	CP	Up	ELF3	Up
CEP55	Up	KLK10	Up	RNA5SP405	Down
MUC5AC	Up	NHS	Up	RNU6-707P	Down
CCDC110	Down	TMEM158	Up	AC011306.2	Down
TMED6	Down	DPYSL3	Up	RNU1-35P	Down
FAM150B	Down	ZNF521	Up	SNORD58C	Down
PTPRR	Up	LOX	Up	RNU6-1170P	Up
CST1	Up	CXCL6	Up	RNA5SP353	Down
BLACAT1	Up	NMU	Up	COL1A2	Up
PLAC8	Up	HTR2B	Up	SNORA47	Down
KRT23	Up	LCN2	Up	MIR802	Down
DPP10	Down	SLC25A45	Down	RNU1-130P	Down
IGFBP1	Up	CTRL	Down	SNORA75	Down
CYP2C18	Up	VASH1	Up	RNU6-180P	Down
KRT19	Up	SPACA3	Down	SNORD116-26	Down
SUCNR1	Up	RBM20	Down	RNU6-826P	Down
GJB2	Up	NRG4	Down	CELP	Down
KCNK3	Down	CCL20	Up	RNA5SP290	Down
ADORA2B	Up	SLC16A4	Up	SNORD114-3	Down
TRHDE	Down	FCGR3A	Up	GPRC5A	Up
NEK2	Up	CRISP3	Up	SYTL2	Up
TPX2	Up	BCL2A1	Up	SNORA65	Down
CELP	Down	ISLR	Up	MIR216B	Down
LINC01207	Up	MFAP5	Up	RNA5SP506	Down
ITGB6	Up	SPOCK1	Up	RNU1-100P	Down
MUC17	Up	GJB6	Up	RNA5SP368	Down
LOC340340	Up	HGF	Up	SNORA71B	Down
CTD-2377D24.6	Up	EPHA3	Up	SNORD115-15	Down
CBLC	Up	SLPI	Up	SNORD12	Down
RNF39	Up	RAB31	Up	RNVU1-6	Down
MIR6787	Up	TPRG1	Up	SNORD70	Down
COL10A1	Up	PRRX1	Up	RNA5SP478	Down
PNLIPRP2	Down	KAL1	Up	RNA5SP250	Down
MTMR11	Up	SFTA2	Up	RNU6-59P	Down
VSIG2	Up	CHI3L1	Up	RNA5S1	Down
AIM1L	Up	KDELC1	Up	SNORD15A	Down
BEAN1	Up	COL8A2	Up	SNORD61	Down
SYCN	Down	C8orf12	Down	MTPN	Up
SULT1C2	Up	CAPN8	Up	RNU1-18P	Down
KLB	Down	LOC102723493	Down	RNA5SP440	Down
DLGAP5	Up	TMPRSS15	Down	SNORD32B	Down
RGS16	Up	LAMP5	Up	MIR21	Up
MARCO	Up	CDH11	Up	SNORA53	Down
EGLN3	Up	PDIA2	Down	RNA5SP143	Down
MMP11	Up	TNFSF11	Up	RNU1-63P	Down
PITX1	Up	STYK1	Up	RNA5SP132	Down
ACADL	Down	TFEC	Up	RNA5SP191	Down
LY6D	Up	IGFBP3	Up	FXYD5	Up
NR1I2	Up	LOXL1	Up	SNORD116-25	Down
CLIC3	Up	CXCL3	Up	RNU1-42P	Down
PPAPDC1A	Up	RGS1	Up	SNORD117	Down
TEX11	Down	CCKBR	Down	MIR711	Down
TMEM52	Down	SULF2	Up	MUC5B	Up
TRIM50	Down	ZFPM2	Up	TRIM22	Up
PBK	Up	MN1	Up	PLEKHA4	Up
KLK7	Up	TMEM255A	Up	RNVU1-17	Down
ATP2C2	Up	LY96	Up	RNU6-964P	Down
CDH3	Up	MSANTD3-TMEFF1	Up	RNU6-353P	Down
MYRIP	Down	IL1RN	Up	RNA5SP481	Down
PAIP2B	Down	WISP1	Up	SNORA76A	Down
CUZD1	Down	ARNTL2	Up	MIR1185-1	Down
ASPHD2	Up	SLC16A10	Down	RNA5SP338	Down
ST6GALNAC1	Up	PCDHB10	Up	RNU6-222P	Down
HOGA1	Down	OMD	Up	RNA5SP433	Down
SLC26A9	Up	RP11-320N7.2	Down	SLC25A5	Up
FOXM1	Up	TFAP2A	Up	RNU1-77P	Down
ASPM	Up	LAMA4	Up	SNORA37	Down
LOC102723493	Down	MEP1A	Down	TMED11P	Down
CENPA	Up	CTA-445C9.15	Down	LOC100996663	Down
HIST1H3A	Up	HOXC6	Up	RNA5SP395	Down
S100A14	Up	NAP1L3	Up	RNA5SP238	Down
ABHD17C	Up	MMP11	Up	RNU1-119P	Down
EDAR	Up	FCER1G	Up	RNA5SP400	Down
KIF4A	Up	DEFA5	Down	SNORD115-39	Down
CPA2	Down	C19orf33	Up	MIR217	Down
SGPP2	Up	TOP2A	Up	RP11-124N14.3	Up
HSD17B6	Up	C15orf48	Up	COTL1	Up
UGT1A1	Up	LOC100129406	Up	RNA5SP29	Down
ANXA10	Up	CTSE	Up	RNU1-76P	Down
ODAM	Up	TRIM59	Up	RNA5SP442	Down
NOX4	Up	CRP	Up	TMEM123	Up
CEACAM1	Up	NREP	Up	TRAJ59	Down
KRT16	Up	SOX11	Up	SOX4	Up
CCNB1	Up	TRIM29	Up	RNU6-30P	Down
GSTA3	Down	GPR87	Up	RNU6-263P	Down
MIR210HG	Up	TFF1	Up	IFI16	Up
MUC13	Up	CEACAM7	Up	IGKV1D-39	Up
GCNT3	Up	DNM3OS	Up	SNORD115-44	Down
LIPH	Up	KRT6A	Up	IFI27	Up
ZBED2	Up	THY1	Up	CLPS	Down
TOP2A	Up	STEAP1	Up	SNORA54	Down
TFF2	Up	PLAT	Up	SNORD114-14	Down
ERP27	Down	ADAM12	Up	RNU1-148P	Down
CELA2B	Down	AEBP1	Up	RNU6-523P	Down
NPC1L1	Up	LCP2	Up	RNU6-76P	Down
IL20RB	Up	ATP4A	Down	RNA5SP493	Down
CP	Up	RHBDL2	Up	SNORD116-16	Down
TMPRSS3	Up	FCGR1B	Up	RNA5SP196	Down
MYEOV	Up	TEX11	Down	RNA5SP388	Down
CORO2A	Up	HMCN1	Up	RNU6-431P	Down
CYP2S1	Up	CSTA	Up	RNA5SP428	Down
TREM1	Up	NRTN	Down	RNA5-8SP6	Down
FAM83D	Up	TGM2	Up	SNORA52	Down
E2F8	Up	TWIST1	Up	RNA5SP152	Down
AHNAK2	Up	CTSK	Up	RNA5SP177	Down
AOX1	Down	FBN1	Up	ATP5G3	Up
ECT2	Up	ANTXR1	Up	RNA5SP374	Down
PCDH7	Up	SYCN	Down	SNORD18A	Down
FGL1	Down	MOXD1	Up	RNU6-558P	Down
HK2	Up	SGIP1	Up	RNA5SP255	Down
LETM2	Up	PI3	Up	RNU1-83P	Down
SLC44A4	Up	COL3A1	Up	SCARNA4	Down
MUC15	Down	CCL19	Up	RNU6-1123P	Down
SOX11	Up	KLF5	Up	SNORA73B	Down
GPX2	Up	LIPG	Up	RNU2-4P	Down
UCA1	Up	TMPRSS4	Up	RNU6-487P	Down
UBE2T	Up	PAPLN	Up	RNU6-608P	Down
CA9	Up	TMEM119	Up	RNA5SP69	Down
SHISA2	Up	MSLN	Up	RNU6-940P	Down
DLK1	Down	ENTPD1	Up	RNU6-570P	Down
TCN1	Up	NCF2	Up	SCARNA6	Down
BCAS1	Up	ELOVL6	Up	RNA5SP145	Down
LOC101930067	Down	COL12A1	Up	RNU1-17P	Down
KCNJ16	Down	SLC22A3	Up	RNU5E-9P	Down
KIAA1324	Down	MIR6787	Up	RNA5SP149	Down
AGR2	Up	CCDC109B	Up	RNU6-23P	Down
TMC5	Up	TNFSF4	Up	CHRM3	Down
TRIP13	Up	DPP10-AS1	Down	SNORD116-23	Down
PTGS2	Up	NFE2L3	Up	SNORD116-27	Down
SLPI	Up	LEMD1	Up	RNU6-736P	Down
KIF14	Up	PMAIP1	Up	RNU1-78P	Down
KCNN4	Up	RNF186	Down	REG1P	Down
CDCA7	Up	PLXDC2	Up	RNU1-46P	Down
SLC16A10	Down	MEP1B	Down	RNA5SP304	Down
AQP5	Up	PDZK1	Down	RNU6-850P	Up
ANKRD22	Up	CST2	Up	LOC100506281	Down
OAS2	Up	CLEC4A	Up	RNU6-1251P	Down
AF070581	Down	ESM1	Up	RNU1-44P	Down
NUF2	Up	CCDC102B	Up	RNU6-893P	Down
CENPE	Up	OLFM4	Up	RNA5SP42	Down
IFI27	Up	CAPG	Up	RNU6-1157P	Down
CCNA2	Up	LOC101928916	Up	RNU1-62P	Down
CLRN3	Up	C5AR1	Up	ITGBL1	Up
TNNI2	Up	DKK3	Up	SNORD83A	Down
C4BPB	Up	ASPM	Up	RP11-90P5.7	Down
MMP1	Up	MTTP	Down	THY1	Up
P2RX1	Down	SLC24A3	Up	SNORD16	Down
BIK	Up	ANLN	Up	RNU6-271P	Down
MAD2L1	Up	PCDHB14	Up	RNA5SP350	Down
EPYC	Up	RUNX1	Up	NEK9	Up
KIF11	Up	TIMP1	Up	CLDN10-AS1	Down
FAM83A	Up	NDC80	Up	MIR4744	Down
PLEK2	Up	DOCK11	Up	RNU1-74P	Down
KLK1	Down	FLJ22763	Down	RNU6-256P	Down
ITGA3	Up	CENPK	Up	MIR3945	Down
CXCL8	Up	SPARC	Up	RNA5SP67	Down
PDK4	Down	ARL4C	Up	MBOAT2	Up
DPP10-AS1	Down	MYOF	Up	FOSB	Up
ZG16	Down	PSAT1	Down	SNORD115-14	Down
LINC00339	Down	IGDCC4	Up	RNA5SP30	Down
PLA2G1B	Down	LOC102725271	Up	RNA5SP286	Down
LCN2	Up	RP11-999E24.3	Up	SNORA55	Down
POU2F3	Up	TMEM133	Up	PANK2	Up
ITGB4	Up	CELA2B	Down	SNORA23	Down
SDC1	Up	S100A2	Up	RNA5SP432	Down
IAPP	Down	REG4	Up	CXCL5	Up
ITGA2	Up	GXYLT2	Up	IGHD3-16	Down
ANO1	Up	AX746823	Up	RNU6-702P	Down
LY6E	Up	MTUS2	Down	RNU1-19P	Down
OAS1	Up	ENO2	Up	CD74	Up
PHACTR3	Up	C5	Down	RNU6-1112P	Down
DSG3	Up	MIR100HG	Up	RNA5SP355	Down
PVRL4	Up	OSBPL3	Up	EMB	Up
SLC22A3	Up	PAIP2B	Down	RNU6-1175P	Down
WNT2	Up	MNDA	Up	AC010967.2	Down
DIRAS3	Down	CLDN18	Up	RNA5SP393	Down
GDF10	Down	IGHG1	Up	RNU6-968P	Down
FUT3	Up	MXRA5	Up	RNA5SP302	Down
CTA-445C9.15	Down	CLMP	Up	RNA5-8SP2	Down
MLPH	Up	GIMAP2	Up	RNA5SP176	Down
SLCO1B3	Up	ABCG1	Up	RNU6-795P	Up
PDZK1	Down	SERPINB4	Up	RNA5SP512	Down
OLR1	Up	PTGIS	Up	RNA5SP357	Down
CDC6	Up	GPX2	Up	RNU1-14P	Down
ERO1LB	Down	COL6A3	Up	RNU1-115P	Down
CAPN9	Up	S100G	Down	RNU6-729P	Down
MALL	Up	WIPF1	Up	PRSS3P2	Down
CDA	Up	ANPEP	Down	RNU1-69P	Down
PRR15	Up	BANF2	Down	MUC17	Up
ARL14	Up	TRIM73	Down	TRBV7-6	Down
CTRC	Down	FGD6	Up	SNORD37	Down
BCL10	Up	COL6A2	Up	RNU1-82P	Down
SFRP5	Down	ALDOB	Down	RNA5SP81	Down
HOXC6	Up	ZEB2	Up	RNA5SP471	Down
SPINK5	Up	KLK1	Down	PAIP2	Up
NR5A2	Down	SPATS2L	Up	RNU6-393P	Down
REG1B	Down	LOC100996668	Up	MUC3B	Up
HOMER2	Down	FCGR2B	Up	AC008440.5	Up
FKBP1A-SDCBP2	Up	EGR2	Up	ZNF460	Up
SQLE	Up	PDK4	Down	SNORD10	Down
DHRS9	Up	MFAP2	Up	RNU6-1084P	Down
CBS	Down	UGT2B17	Down	RNA5SP225	Down
FA2H	Up	IFI44L	Up	RNA5SP38	Down
CLPS	Down	TLR7	Up	RNU6-1323P	Down
GP2	Down	FBXO32	Up	BCL2A1	Up
EPHA2	Up	ALOX5AP	Up	AMY2A	Down
CXCL3	Up	PLAU	Up	RNU6-1183P	Down
AKR1B10	Up	BGN	Up	RNU6-1140P	Down
REG3G	Down	C3orf80	Up	RNA5SP443	Down
CDKN3	Up	MYRIP	Down	RNU6-34P	Down
PKP3	Up	OTC	Down	IDS	Up
CHST9	Down	PDE1A	Up	ARF6	Up
RGN	Down	GPHA2	Down	RNU6-1145P	Down
MUC5B	Up	TNFRSF21	Up	IGHG4	Up
DUOXA2	Up	NCEH1	Up	RNU6-862P	Down
WISP3	Up	APELA	Up	RNU6-366P	Down
SLC2A2	Down	ANXA10	Up	SNORD93	Down
KIF2C	Up	LY75	Up	MIR502	Down
IGFBP3	Up	COL1A2	Up	MIR3153	Down
BUB1B	Up	PLA2G7	Up	SNORA20	Down
NRG3	Up	CKS2	Up	LOC101927531	Down
SLC4A4	Down	CXCR4	Up	RNA5SP192	Down
DMBT1	Up	AK021804	Up	RNA5SP285	Down
CORIN	Up	FAM72A	Up	KLF10	Up
NDNF	Up	GBP1	Up	RNU6-40P	Down
LRRC31	Up	GCNT3	Up	RNA5SP276	Down
CENPK	Up	KCND2	Up	PPARG	Up
RP11-420K14.2	Down	C19orf26	Down	FAM129B	Up
NFE2L3	Up	CTH	Down	RNA5SP513	Down
CDKN2A	Up	KCNT2	Up	IL22RA1	Down
TMEM158	Up	EPHX4	Up	RNU1-59P	Down
MELK	Up	NQO1	Up	RNU6-225P	Down
ECM1	Up	KIAA1324	Down	RNA5SP251	Down
CPA1	Down	NPL	Up	SNORD116-29	Down
MAT1A	Down	CTSS	Up	RNA5SP429	Down
SMAGP	Up	TDH	Down	RNA5SP431	Down
LOC100507472	Up	HRASLS5	Down	RNA5SP166	Down
TPRG1	Up	PCDH7	Up	RNA5SP298	Down
CNNM4	Up	MYL9	Up	RNU1-55P	Down
ELOVL6	Up	HSD11B1	Up	SNORD63	Down
SERPINB4	Up	PLEKHG1	Up	RNU6-10P	Down
AMN	Up	LOC100289094	Down	RNU6-61P	Down
HIST2H2BE	Up	GPR137B	Up	SNORD115-24	Down
CHRNB3	Down	BNC2	Up	SNORD115-38	Down
XRCC4	Up	C16orf54	Up	FAM127B	Up
CELA2A	Down	CFB	Up	SNORA68	Down
CELA3B	Down	MEOX2	Up	RNU1-20P	Down
F5	Up	TNC	Up	SNORA21	Down
GRP	Up	FAM171B	Up	RNA5SP48	Down
CELA3A	Down	ADAM9	Up	RNU6-480P	Down
MISP	Up	PDE10A	Up	MIR3911	Up
ESRRG	Down	CREB3L3	Down	RNU1-138P	Down
APOBEC1	Up	PLAUR	Up	TSN	Up
HN1	Up	NARR	Up	SERPINE1	Up
COL8A2	Up	TRIB2	Up	SNORA70D	Down
STRIP2	Up	GAP43	Up	RNU1-84P	Down
ANXA13	Up	ISX	Down	RNU6-496P	Down
AQP9	Up	TGFB1I1	Up	IGKV2-28	Up
BHLHE40	Up	LDLRAD4	Up	RP11-285F7.2	Up
CDK1	Up	RASAL2	Up	IGLV3-12	Up
CEL	Down	IFI27	Up	RNA5SP174	Down
LYNX1	Up	BTBD19	Up	SNORD114-1	Down
ADAM9	Up	CCDC141	Down	RNU1-65P	Down
TMEM45B	Up	ADAM28	Up	RNA5SP164	Down
MCEMP1	Up	DIO2	Up	LOC101928535	Down
RUNX1-IT1	Up	ERP27	Down	IGKV2D-28	Up
B3GALT5	Up	EFNB2	Up	RNU6-1021P	Down
RSAD2	Up	APOB	Down	MIR604	Up
DTL	Up	LOC100996760	Up	TRAJ25	Down
CSN1S1	Down	IGSF6	Up	SNORA71A	Down
PLAU	Up	LOC285095	Down	IGHM	Up
FAM72A	Up	COL14A1	Up	HEPH	Up
EPHX4	Up	TM6SF1	Up	RNA5SP498	Up
LINC00511	Up	C17orf78	Down	RNU1-40P	Down
PPP1R14C	Up	AGT	Up	RNU1-97P	Down
FOXD1	Up	QPCT	Up	RNU6-632P	Down
SPACA3	Down	DOCK8	Up	RNA5SP452	Down
PRC1	Up	SLC39A10	Up	IGKV1D-16	Up
CYP4F3	Up	AFAP1	Up	FGD6	Up
TRIM73	Down	SERPINA1	Up	SLC38A2	Up
LGALS2	Down	SUCNR1	Up	IGKV3D-7	Up
TTK	Up	TCEAL7	Up	MARK2P9	Down
NEB	Up	LINC00883	Up	SNORD90	Down
MIR6732	Up	IL1R2	Up	RNU6-318P	Down
IFI6	Up	TPM2	Up	RNA5SP366	Down
PEBP4	Down	NRK	Up	RP6-149D17.1	Down
MMP28	Up	SIGLEC11	Down	SNORD116-15	Down
CRIP1	Up	S100A6	Up	RNU1-7P	Down
COMP	Up	LAMB3	Up	RNA5SP324	Down
PPARG	Up	ROBO1	Up	RNU6-1332P	Down
EPSTI1	Up	FOXQ1	Up	RNA5SP352	Down
SERTAD4	Up	MIR143HG	Up	RNA5SP382	Down
C6	Down	FMO1	Up	RNA5SP55	Down
C19orf26	Down	RNASE6	Up	RNU6-179P	Down
DPEP1	Down	HK2	Up	KPNB1	Up
ISG20	Up	PNLIPRP2	Down	RNA5SP226	Down
LOC102723886	Down	SERPINH1	Up	RNA5SP207	Down
CXCL10	Up	SKAP2	Up	SNORA31	Down
SCIN	Up	STON1	Up	IGKV3D-20	Up
BCL2A1	Up	EFS	Up	ALDH1L2	Down
SLC25A45	Down	LPPR4	Up	RNA5SP110	Down
FXYD3	Up	IFI44	Up	RNU6-47P	Down
BICD1	Up	TREM2	Up	RNA5SP198	Down
PAK3	Down	GPX8	Up	AC159540.2	Up
SLC6A8	Up	AMIGO2	Up	TMEM245	Up
LOC101927668	Up	SLC2A2	Down	RNU6-1080P	Down
GSTA1	Down	PNMA1	Up	RNU6-116P	Down
TF	Down	TMEM173	Up	FLJ32255	Up
UGT8	Up	FGL1	Down	RNU5D-1	Down
CD109	Up	ST6GALNAC1	Up	SNORD115-17	Down
ABAT	Down	C1orf162	Up	RNU1-96P	Down
NUSAP1	Up	SAMD9	Up	RNA5SP186	Down
TFF3	Up	SLCO1B3	Up	RNA5SP279	Down
CDH17	Up	CXCL13	Up	AC093850.2	Up
ELOVL2	Down	SCIN	Up	MIR3661	Up
GALNT6	Up	HOXB2	Up	RNU6-1099P	Down
MBOAT2	Up	MAP1B	Up	TIMP3	Up
CKS2	Up	ITGAM	Up	RNU1-140P	Down
C9orf152	Up	PDLIM4	Up	RNU6-722P	Down
PTTG1	Up	LGALS2	Down	RNA5SP68	Down
MT1M	Down	CFI	Up	RNA5SP45	Down
FGFBP1	Up	MUC5B	Up	CTC-506B8.1	Up
IL1R2	Up	SLC26A3	Down	DNM3OS	Up
LOC100289094	Down	RPGRIP1L	Up	RNA5SP124	Down
KIF20A	Up	APOC3	Down	VTRNA1-1	Down
IRX5	Up	CLIC6	Up	RNA5SP245	Down
LGALS3	Up	SLC38A6	Up	RNA5SP79	Down
FREM1	Down	MEOX1	Up	SNORD114-16	Down
OIP5	Up	C1S	Up	RNU1-134P	Down
BEX1	Down	TRIM31	Up	RNA5SP356	Down
RRM2	Up	GSG1	Down	IGKV3-11	Up
MX2	Up	PEBP4	Down	RNA5SP178	Down
MUM1L1	Down	SLC16A14	Up	RNU6-235P	Down
GALNT5	Up	NID2	Up	RNA5SP234	Down
NPR3	Up	KLF7	Up	RNA5SP221	Down
HMMR	Up	AGR2	Up	RP11-112J3.15	Up
MS4A8	Up	BASP1	Up	RNU6-1130P	Down
HIST1H2BG	Up	BIK	Up	RNU1-38P	Down
MTFR2	Up	PCSK5	Up	RNU6-80P	Down
C5orf46	Up	EPSTI1	Up	RNU6-553P	Down
HIST1H2BD	Up	CDH6	Up	RNU6-1274P	Down
PTX3	Down	ASPN	Up	RNA5SP206	Down
SULF1	Up	TRIM50	Down	SNORA38	Down
NRG4	Down	CDH3	Up	RP1-20B21.4	Up
DIO2	Up	SULT2A1	Down	MUC12	Up
NXF3	Up	SFMBT2	Up	IGH	Up
CST6	Up	GSTA3	Down	SNORA26	Down
LINC00319	Down	CBS	Down	ODF2-AS1	Up
MLK7-AS1	Up	LXN	Up	SPARC	Up
E2F7	Up	C6orf58	Down	RP11-57H14.2	Up
CCL18	Up	LOC286189	Down	RNU6-906P	Down
SV2B	Down	CPNE8	Up	RNU1-72P	Down
ART3	Down	LINC00511	Up	RNA5SP264	Down
CTRB1	Down	CSGALNACT2	Up	SNORA10	Down
WISP1	Up	SH3KBP1	Up	PMEPA1	Up
B3GNT3	Up	EGFL6	Up	RNA5SP339	Down
CA4	Down	GP2	Down	RNU1-43P	Down
TMEM154	Up	PPY	Up	SNORA74B	Down
HOXC10	Up	C8orf49	Down	RNA5SP65	Down
FERMT1	Up	OSR2	Up	RNU5E-1	Down
ENO2	Up	RGS4	Up	CTD-3135A9.3	Down
C5	Down	TSPAN1	Up	PLEC	Up
SAMD9	Up	TREM1	Up	RNU5A-1	Down
CPB1	Down	F13A1	Up	FYB	Up
PSMD6	Down	ACADL	Down	RNA5SP291	Down
EPHX2	Down	AQP10	Down	SNORD115-8	Down
LOC101929726	Down	CRIP1	Up	RNA5SP450	Down
IGHG1	Up	HOMER1	Up	RNA5SP232	Down
KLHL13	Down	IGKV1-17	Up	RNA5SP389	Down
HPSE	Up	STMN2	Up	RNA5SP425	Down
TRIM16	Up	CDK1	Up	ANO1-AS1	Up
RTP4	Up	CXCL14	Up	RNA5SP52	Down
RP11-44F21.5	Up	HCG11	Up	RNA5SP306	Down
NT5E	Up	FZD2	Up	RNA5SP445	Down
SHCBP1	Up	P2RX1	Down	IGKV1D-27	Up
CCDC141	Down	C4BPA	Up	KB-1107E3.1	Up
ASF1B	Up	TRPS1	Up	RNU6-1227P	Down
ERO1L	Up	CELP	Down	RNU6-207P	Down
IFI44	Up	STS	Up	ZBTB20-AS2	Up
MX1	Up	C1R	Up	RNU6-574P	Down
RP11-295G20.2	Up	C5orf46	Up	RNU1-80P	Down
DNM2	Up	DEFA6	Down	RNU1-98P	Down
FGD6	Up	TYROBP	Up	RNU6-477P	Down
C1orf116	Up	DPCR1	Up	LGALS9	Up
OSBPL3	Up	NUAK1	Up	SNORD115-33	Down
HIST1H2BH	Up	LYZ	Up	SNORD115-41	Down
ZBTB16	Down	EVI2A	Up	RNA5SP78	Down
CTRB2	Down	SMLR1	Down	RNU1-94P	Down
GAD1	Up	LINC01279	Up	RNU6-560P	Down
LOC100506691	Down	SRGAP2C	Up	RNU6-249P	Down
IFI44L	Up	GPR65	Up	RNU6-576P	Down
ADAM28	Up	PROS1	Up	DNAJA1	Up
HPGD	Up	RP11-642D21.1	Up	RNU6-1125P	Down
SUGCT	Up	SEMA3C	Up	PAQR4	Up
FOXQ1	Up	APCS	Up	RNU11-2P	Up
PCSK1	Down	S100A4	Up	RNU6-46P	Down
CHAC1	Down	FCGR1A	Up	RNU6-1270P	Down
CENPU	Up	COLEC12	Up	RNA5SP422	Down
FAM83E	Up	C1GALT1	Up	RNA5SP351	Down
FAM3D	Up	MYCL	Down	SNORD69	Down
PTPRH	Up	EXPH5	Up	LOC100303749	Up
ID1	Up	ABCC2	Down	RNVU1-3	Down
SLC39A5	Down	COL4A2	Up	LINC00342	Up
EREG	Up	ERO1LB	Down	EIF6	Up
CABLES1	Up	SNAI2	Up	EDNRA	Up
NR1D1	Up	RP11-803D5.4	Up	TAGLN2	Up
LEPREL1	Up	ODAM	Up	SNORD115-32	Down
HRH1	Up	LOC100996457	Down	SNORD113-6	Down
C15orf48	Up	COL1A1	Up	SNORA36C	Down
CHRM3	Down	ABCG5	Down	RNU1-106P	Down
GC	Down	PDGFRB	Up	PTPRS	Down
PLAUR	Up	FLJ38379	Down	RNU6-363P	Down
DMD	Down	PNLIPRP1	Down	RP11-334A14.5	Up
MCOLN3	Down	CEP55	Up	AC093110.3	Up
PLEKHA6	Up	ATP8B4	Up	RN7SKP208	Down
FAM19A5	Up	FHL2	Up	MIR300	Down
FANCI	Up	PHLDA1	Up	RNU6-1312P	Down
CYP2J2	Up	S100A11	Up	MGP	Up
C1orf106	Up	WNT2	Up	CLIC6	Up
EGFL6	Up	ISG15	Up	SNORD114-22	Down
TRIM59	Up	C3	Up	UTY	Down
MET	Up	PLCB4	Up	RNU1-21P	Down
HOXB7	Up	AZGP1	Down	RBM5-AS1	Up
GRB14	Down	LIPF	Down	RNU6-213P	Down
CLDN2	Up	OAS2	Up	IGKV3-7	Up
KRT20	Up	PLAC8	Up	RNU6-756P	Down
LOC101928535	Down	FRMD6	Up	RNU6V	Down
VSIG10L	Up	FAM83D	Up	RNU2-36P	Down
C18orf61	Down	KIAA1715	Up	HES1	Up
NRTN	Down	SUGCT	Up	RNA5SP349	Down
LOC100127972	Up	GEM	Up	HCFC1-AS1	Down
GAS2	Down	GDF10	Down	RNU1-67P	Down
MUC20	Up	DNM3	Up	SNORD114-21	Down
LINC00261	Down	DTL	Up	SIL1	Down
PCSK2	Down	MS4A4A	Up	RNU6-1038P	Down
LONRF2	Down	PTPRR	Up	MIR4513	Down
ALPK2	Up	C11orf70	Up	C1orf116	Up
ABLIM3	Up	NEK2	Up	RNU1-139P	Down
APOH	Down	CLDN2	Up	RNA5SP469	Down
SERPINB7	Up	NDNF	Up	RNU6-287P	Down
KMO	Up	SLC39A5	Down	RNA5SP301	Down
CAPN5	Up	ANXA1	Up	RNU6-1019P	Down
SORD	Up	LOC100129129	Down	RNU6-128P	Down
REG3A	Down	TNFSF13B	Up	LOC645434	Down
ISG15	Up	DLGAP5	Up	RNU6-1309P	Down
TMEM54	Up	SPX	Down	MIR4698	Down
SLC13A5	Up	TIMP3	Up	SNORA11C	Down
F8	Down	SUSD2	Up	TBX2	Up
AKAP7	Down	COL4A1	Up	AC019186.1	Up
LGALS4	Up	ELTD1	Up	RNA5SP283	Down
MGLL	Up	NPR3	Up	SRGAP1	Up
LOC100996457	Down	IQCJ-SCHIP1	Up	PRO0611	Up
APOL1	Up	SPRED1	Up	MUC1	Up
GPHA2	Down	NAV3	Up	RNU6-463P	Down
USP44	Down	FXYD5	Up	PPP1R35	Up
FOSL1	Up	NR5A2	Down	RNU6-49P	Down
ANPEP	Down	RP1-142L7.8	Up	RNU6-858P	Down
ADH1B	Down	CENPU	Up	RNU6-561P	Down
ECHDC3	Down	LRCH2	Up	RP11-361K17.2	Up
LRTM2	Down	MXRA8	Up	MIR4420	Down
TTC9	Up	PMEPA1	Up	SNORD127	Down
SLC8A2	Down	TFPI	Up	RP5-1087E8.3	Up
NHS	Up	PXDN	Up	AC019117.1	Up
LRRN1	Up	GSTA1	Down	IL18BP	Up
PNLIP	Down	LTBP2	Up	IGLV5-48	Up
TNFSF4	Up	SLC43A1	Down	RN7SKP65	Down
C2CD4B	Down	EPHX2	Down	SYTL4	Up
EPHA4	Up	CFH	Up	NOX4	Up
CD55	Up	LOC100129518	Up	RNU6-908P	Down
RP11-391M1.4	Down	RASSF2	Up	MIR4287	Down
LGALS7	Up	HMGCS2	Down	BTBD6	Up
C8orf12	Down	INTU	Up	MYL9	Up
EFNA4	Up	HSD17B6	Up	TXLNGY	Down
IRF7	Up	LIMS3-LOC440895	Up	IGLV4-60	Up
AGR3	Up	AHR	Up	SNORD115-3	Down
ZFY-AS1	Down	GBA3	Down	RNU1-95P	Down
FAP	Up	CUZD1	Down	RNU1-128P	Down
LOC100652777	Up	PANX1	Up	SNORD115-31	Down
DEPDC1B	Up	TMEM204	Up	VCAN-AS1	Up
PPP1R1A	Down	KCNK3	Down	SNORD14B	Down
HIST1H4H	Up	SPON1	Up	RNU6-1147P	Down
USP9Y	Down	LCT	Down	IGKC	Up
SRPX2	Up	GLI2	Up	MIR4646	Down
PON3	Down	FBP2	Down	SNORA57	Down
HIST1H2BE	Up	ZNF532	Up	RNU6-735P	Down
LIFR	Down	CCL25	Down	RNU6-27P	Down
TNNT1	Up	RP6-99M1.2	Up	RP11-203J24.8	Up
HS3ST3A1	Up	GLIS2	Up	RNU6-424P	Down
NDC80	Up	LGALS1	Up	MIR4262	Down
CERS4	Down	GPR34	Up	RNU1-131P	Down
CBFA2T3	Down	CST4	Up	SKIL	Up
HOXA13	Up	SERPINE1	Up	RNU1-34P	Down
COX6A2	Down	ENC1	Up	RNU6-1089P	Down
ARHGAP27	Up	SPAG1	Up	RNU6-434P	Down
MAD1L1	Up	ZNF281	Up	RNA5SP468	Down
KIRREL2	Down	CCNB1	Up	IGKV1-6	Up
NPY1R	Down	MAT1A	Down	RNU6-39P	Down
SCGN	Down	VSIG4	Up	RNA5SP36	Down
SH2D3A	Up	RACGAP1	Up	SCARNA1	Down
PTBP3	Up	IL22RA1	Down	RNA5SP343	Down
FLJ38379	Down	GBP3	Up	RNU1-117P	Down
SLC43A1	Down	PLEKHH2	Up	TDH	Down
LOC100862671	Up	PDPN	Up	KIAA1324	Down
NEUROD1	Down	SCRG1	Up	RNU6-31P	Down
MMP9	Up	NUSAP1	Up	RNA5SP190	Down
SPSB4	Down	HRH1	Up	RNA5SP500	Down
CENPM	Up	MGLL	Up	ABI1	Up
CRNDE	Up	SRGAP2B	Up	MIR551B	Down
EDNRA	Up	LY6E	Up	DDR2	Up
OAS3	Up	CD58	Up	SPRR2G	Up
CKMT1A	Up	DUSP5	Up	RNU1-11P	Down
ZWINT	Up	PLXDC1	Up	RP11-1079K10.4	Up
ADCY1	Down	MIR155	Up	RNU6-1005P	Down
MYCL	Down	C1QC	Up	RNU6-949P	Down
LAD1	Up	HPSE	Up	CCDC71L	Up
C6orf132	Up	ITGA2	Up	RNU6-901P	Down
LOC101929842	Down	GLT8D2	Up	RNU6-997P	Down
CDH11	Up	TMPRSS3	Up	LGALS3	Up
TNFAIP6	Up	LINC00261	Down	RNU6-921P	Down
PMAIP1	Up	RP11-1260E13.2	Down	RNU7-180P	Up
CAPG	Up	GLIPR1	Up	LOC101927888	Down
KLF7	Up	GEMIN2	Up	MIR4792	Down
LOC101929504	Up	ZNF267	Up	RNA5SP173	Down
BNIP3	Down	KIF11	Up	RNU2-64P	Down
LIF	Up	CD14	Up	MIR3928	Down
DGKH	Up	RAB23	Up	RNF217	Up
CTD-2165H16.3	Down	TANC2	Up	KLHL42	Up
IGSF9	Up	RNF217	Up	TFPI	Up
SALL4	Up	GIP	Down	IGLC7	Up
NRCAM	Down	DDX60	Up	MIR1184-1	Up
TMEM173	Up	NPC1	Up	SNORD126	Down
DPT	Down	THBS4	Up	AL592528.1	Down
ARHGAP26	Up	TGFBI	Up	RNU6-1280P	Up
IL2RG	Up	SLC4A4	Down	IGLJ4	Down
PCDHB4	Down	SHCBP1	Up	RNU5D-2P	Down
TNFSF11	Up	AQP12A	Down	MIR548J	Down
LRRC8E	Up	CENPW	Up	TRAJ14	Down
SLC38A3	Down	CH25H	Up	AC017002.2	Up
BAIAP2	Up	MAP3K8	Up	MIR602	Down
PFKP	Up	PKIA	Up	RNU6-971P	Down
CCNB2	Up	DHRS9	Up	LOC100288675	Up
PDLIM7	Up	MLLT3	Up	RNU6-367P	Down
RAB26	Down	LAMA2	Up	RNA5SP476	Down
ZPLD1	Up	HPCAL4	Down	XX-C2158C12.1	Up
KIF23	Up	EVI2B	Up	RNU6-667P	Down
HOXC9	Up	FOXF2	Up	RNU1-51P	Down
KLF5	Up	C1orf106	Up	MIR655	Down
ANGPTL1	Down	LBH	Up	RNU5F-4P	Down
MTUS2	Down	CKLF	Up	RNU6-216P	Down
LYPD3	Up	MYBL1	Up	RNU6-326P	Down
SYBU	Down	FZD7	Up	RNU6-761P	Down
RAB39B	Down	AF070581	Down	RNU6-1090P	Down
KCNJ8	Down	IL18	Up	RNA5SP103	Down
HIST2H2AA3	Up	KIF14	Up	RNU6-1263P	Down
IFI35	Up	KB-1410C5.2	Down	RNA5SP461	Down
FIGF	Down	TPBG	Up	RP11-34P13.9	Up
SAMD15	Down	NUF2	Up	RNU1-48P	Down
ACSM3	Down	TRPC1	Up	RNU1-41P	Down
CTHRC1	Up	DUXAP10	Up	RNU6-708P	Down
LINC01354	Down	ANKEF1	Down	RNU4-36P	Down
PDCD4	Down	C1QB	Up	RNU1-123P	Down
SIGLEC11	Down	ITGA3	Up	RNU6-794P	Down
LPAR5	Up	IAPP	Down	A1CF	Down
LY75	Up	CLDN1	Up	AC017101.10	Up
PNPLA3	Up	KIRREL2	Down	ATP6AP1	Up
RMI2	Up	C18orf61	Down	RNU6-181P	Down
LOC101929036	Down	ABRACL	Up	RNU6-1330P	Down
NPHS1	Down	KIF20A	Up	COL3A1	Up
ACSL5	Up	ZEB1-AS1	Up	MSLN	Up
PDE8B	Down	HN1	Up	RN7SKP55	Down
SMC4	Up	GCAT	Down	RNU6-371P	Down
UBE2C	Up	PBLD	Down	RNU6-178P	Down
ABHD2	Up	SI	Down	KMT2C	Up
GJB6	Up	REEP1	Down	SNORD123	Down
PRR5L	Up	SLFN11	Up	RNA5SP179	Down
LAMP5	Up	HELLS	Up	RNU6-1295P	Down
UNC5B-AS1	Up	CSF2RB	Up	SNORD116-1	Down
TCAIM	Up	NOD2	Up	MIR1470	Down
EFNB2	Up	IER5L	Up	RP11-40C11.2	Up
PSAT1	Down	CCDC74A	Up	IGKV3D-15	Up
SAPCD2	Up	SLC44A4	Up	RNA5SP231	Down
NREP	Up	ITGB2	Up	RNA5SP472	Down
SMEK2	Up	GPT2	Down	MIR4322	Down
ENTPD1	Up	SLC6A6	Up	AGTPBP1	Up
SLC5A1	Up	GPR183	Up	ETV1	Up
LINC01094	Up	ADAMTS2	Up	RNU4-61P	Down
GALNT16	Down	SYNC	Up	MIR216A	Down
RP11-540O11.1	Down	BHLHE40	Up	RUNX1-IT1	Up
MPZL2	Up	MREG	Up	RNA5SP106	Down
SLC28A1	Down	KCNIP2	Down	RNA5SP141	Down
UBE2S	Up	XAF1	Up	IFI27L2	Up
CRABP2	Up	LAMB1	Up	SNORD116-18	Down
FSCN1	Up	GIPC2	Down	RNU6-1327P	Down
TGM2	Up	MALL	Up	RNU6-22P	Down
MACC1	Up	GAS2	Down	RNU1-89P	Down
LOC285095	Down	APOA1	Down	MIR135A1	Down
LOC102725271	Up	IGLV1-44	Up	RNA5SP142	Down
MUC1	Up	IFI16	Up	RNU6-923P	Down
KIAA0101	Up	CDCA7	Up	KB-1507C5.4	Down
LRP8	Up	IGFBP1	Up	MIR182	Down
AK4	Up	ODF2L	Up	RNA5SP156	Up
GDPD3	Up	ZBTB1	Up	RNU6-638P	Up
SLC16A5	Up	BC017398	Up	SNORD114-10	Down
FN1	Up	SGOL2	Up	RNU1-56P	Down
SLC17A4	Down	APOC1	Up	RNU6-753P	Down
EZR	Up	PDE4B	Up	RNA5SP214	Down
P2RY2	Up	CD37	Up	COX6C	Up
GPR35	Up	SFN	Up	SNORA71C	Down
MPPED2	Down	PCOLCE	Up	CHD1L	Up
FXYD5	Up	MELK	Up	RNU6-1331P	Down
PSMB9	Up	HOXA13	Up	RNA5SP123	Down
SDK1	Down	LTBP1	Up	RNA5SP118	Down
ANTXR1	Up	GINS1	Up	RNA5SP185	Down
RAD51AP1	Up	NT5E	Up	WDFY3-AS1	Up
LOC100129518	Up	CD163	Up	MIR516B1	Down
HEPACAM2	Down	NAT2	Down	RNU6-44P	Down
UHRF1	Up	CCL18	Up	NR1D1	Up
TNFRSF21	Up	PCDHB16	Up	SNORD114-25	Down
SLC52A3	Up	CLEC4M	Down	RNA5SP140	Down
KYNU	Up	ANKRD22	Up	NEDD4L	Down
PRSS3P3	Down	KIF23	Up	RNU6-476P	Down
PIK3C2G	Up	RP11-305O6.3	Up	SNORD51	Down
TFCP2L1	Up	TCF4	Up	DNM1P46	Up
TNFRSF11B	Up	SGPP2	Up	RNU1-10P	Down
PCDHB5	Down	NBL1	Up	RNVU1-10	Down
MB21D1	Up	RP11-274H2.5	Up	MIR320C1	Up
MIR29B2	Down	SAMSN1	Up	SCARNA8	Down
CXCL5	Up	UACA	Up	NDUFA2	Up
KCNE3	Up	CHRM3	Down	TRBV5-4	Down
PWAR5	Down	FAM198B	Up	AC005152.3	Down
SLC39A4	Up	FOXF1	Up	AC019117.2	Up
RAB4B	Down	PRICKLE1	Up	RNU6-21P	Down
CGN	Up	LOC153682	Up	AC069257.8	Up
PMEPA1	Up	TTK	Up	RNU4-56P	Down
PMP2	Down	PROM1	Up	RNA5SP370	Down
HMGN2P46	Up	SUSD5	Up	RNA5SP345	Down
CCDC74A	Up	FDCSP	Up	ZMYM4-AS1	Up
SMPD3	Up	BST2	Up	RN7SKP245	Down
FAM81B	Up	NAT8B	Down	RNA5SP46	Down
KIF15	Up	RBP2	Down	RNU6-37P	Down
RYR2	Down	ANXA3	Up	RNU6-2	Down
SLC6A20	Up	BEAN1	Up	RNU6-11P	Down
BACE1	Down	SKIL	Up	RNU6-32P	Down
GRPR	Down	C1orf54	Up	RNU6-13P	Down
MCU	Up	AOC1	Up	RNU6-12P	Down
TLCD1	Up	ASAP1	Up	PRR15L	Up
IFIT3	Up	PTK2	Up	RNU6-642P	Down
ADM	Up	GAPT	Up	RNU6-1031P	Down
RAB25	Up	VEGFC	Up	SNORD111B	Down
MPV17L	Down	CBFA2T3	Down	RNU4-67P	Down
LOC100506119	Up	GHRH	Down	SNORD114-17	Down
MAMDC2	Down	PTGS2	Up	RNU6-14P	Down
LOC285191	Down	PRRG1	Up	RNU6-903P	Down
LOX	Up	KCNN4	Up	RNU6-1	Down
FAM83H	Up	DEPDC1B	Up	SLC25A6	Down
HSPB6	Down	RARRES3	Up	TMOD2	Up
GPR115	Up	RAP2B	Up	RNU6-1033P	Down
FCGR3A	Up	LIFR	Down	RNA5SP215	Down
DACT1	Up	RASGRP1	Up	KLF7-IT1	Up
OPN3	Up	B3GALNT1	Up	RNU6-1329P	Down
FHL2	Up	BUB1	Up	RNU6-107P	Down
VEPH1	Down	APOBEC3G	Up	RNA5SP448	Down
DERL3	Down	FAM3B	Down	TTTY15	Down
SLC45A3	Up	COL16A1	Up	RNU6-1189P	Down
FAM101A	Up	HIST1H2BG	Up	MX1	Up
PDZK1IP1	Up	LPAR5	Up	LOC101928173	Up
SERPINI1	Down	PFKP	Up	RNY4P13	Down
ZNF321P	Up	ACVR1	Up	RNU6-1167P	Down
TJP3	Up	C15orf56	Down	RNU6-16P	Down
MOCOS	Up	MLPH	Up	SNORA84	Down
G6PC2	Down	MINOS1-NBL1	Up	RNU1-120P	Down
TTYH1	Down	WISP3	Up	RNU6-33P	Down
LOC100129129	Down	TLR1	Up	RNU6-1158P	Down
COL12A1	Up	RCN1	Up	RNU6-145P	Down
ATP10B	Up	CHSY1	Up	TRBV7-4	Down
TSPAN15	Up	GNAI1	Up	SNORD114-28	Down
FNDC1	Up	MET	Up	RP11-206L10.4	Up
ONECUT1	Down	F11	Down	RNU6-60P	Down
IL1RAP	Up	GUCA2B	Down	PKN2	Up
AK026905	Up	BAG2	Up	HMG20A	Up
COL9A2	Up	MUC20	Up	RNU6-35P	Down
HRASLS5	Down	FAM102B	Up	RNU1-101P	Down
DPYSL3	Up	RAB39B	Down	RNU2-5P	Down
TSPAN7	Down	LOC100506691	Down	MIR4521	Down
MATN3	Up	SFTPD	Down	RNU6-77P	Down
LOC101927734	Down	EPB41L4B	Down	SCARNA18	Down
DUSP5	Up	SLC17A4	Down	RPS2	Up
ASPHD1	Up	TPST2	Down	POU5F1	Up
TRNP1	Up	CTTNBP2NL	Up	FLJ38122	Down
KDM5D	Down	MAL2	Up	ATF7IP	Up
GPR62	Down	CD69	Up	MIR606	Up
RND1	Up	CD53	Up	SNORD115-25	Down
NCF2	Up	IL7	Up	RNU6-456P	Down
LYVE1	Down	C2CD4B	Down	ADAM9	Up
CENPW	Up	FOXC1	Up	RNA5SP318	Down
MUC4	Up	IGFBP4	Up	HSPB6	Up
APOBEC2	Down	UGT2A3	Down	RNU6-461P	Down
ZNF185	Up	CD55	Up	RNU6-19P	Down
C1GALT1	Up	S100A11P1	Up	RNU6-798P	Down
USP18	Up	RP11-391M1.4	Down	MIR495	Down
IER5L	Up	AQP11	Down	MIR933	Down
AF131215.8	Down	EMB	Up	RNU6-592P	Down
ERI1	Up	NOG	Up	SAT1	Up
POLE2	Up	C1QA	Up	RNU6-342P	Down
HELLS	Up	SCGB2A1	Up	RNU6-975P	Down
CD300LF	Up	MS4A6A	Up	RNU1-87P	Down
LOC100996760	Up	OLFML1	Up	IGKV@	Up
LDB3	Down	MYBPC2	Down	HCCS	Up
PSRC1	Up	SELL	Up	LOC284454	Up
MARCKSL1	Up	RIT1	Up	RNA5SP72	Down
AQP12A	Down	SOX9	Up	RNA5SP447	Down
TOX3	Up	LOC101929122	Up	RNU6-1011P	Down
MYRF	Up	OAS3	Up	RNU7-40P	Up
PYCRL	Up	SLC13A2	Down	SUMO1P3	Up
LRFN4	Up	HCLS1	Up	RNU1-133P	Down
GREM1	Up	EMILIN1	Up	RBM25	Up
BST2	Up	BPGM	Up	RNU6-548P	Down
HPN	Down	PSMB8-AS1	Up	RNU6-1164P	Down
PAK7	Down	FSTL1	Up	RNU6-54P	Down
PRSS1	Down	LINC00339	Down	MIR184	Down
LINC00460	Up	EOGT	Up	AK4	Up
SLC12A2	Up	MMP28	Up	RNU4-74P	Down
SLC6A6	Up	GNA15	Up	LOC644838	Down
RPS4Y1	Down	LGALS3BP	Up	RNU6-1230P	Down
S100A6	Up	GJA1	Up	RNA5SP404	Down
ALDH3A1	Up	TLR2	Up	RNA5SP367	Down
RACGAP1	Up	SLC38A5	Down	RNA5SP507	Down
EIF1AY	Down	BRSK2	Down	RNU1-103P	Down
CYP46A1	Down	RUNX1-IT1	Up	RNA5SP515	Down
CIDEA	Down	E2F7	Up	RNU6-749P	Down
TTYH3	Up	GKN2	Down	RNU6-631P	Down
RP11-384L8.1	Down	PDZD2	Up	SAA1	Up
NPTX2	Down	RCSD1	Up	RNU6-799P	Down
SPAG1	Up	CXCL10	Up	RNU5E-4P	Down
PLCXD3	Down	SPAG4	Down	RNU1-58P	Down
PRRX1	Up	HOXA6	Down	RNU1-122P	Down
GCAT	Down	MYO1E	Up	RNA5SP222	Down
RNF186	Down	TEX13A	Down	SPTLC1	Up
TOM1	Up	CHAD	Down	SNORA5C	Down
COL8A1	Up	TGIF1	Up	IGKV2D-29	Up
HJURP	Up	MT1M	Down	ZFAND5	Up
DAPL1	Down	NAB1	Up	TECRP1	Up
TRAK1	Up	BLACAT1	Up	RNA5SP175	Down
MIR7-3HG	Down	LPAR3	Down	RNU4-59P	Down
PRSS3	Down	STC2	Down	RNU1-8P	Down
NANOS1	Down	VIM	Up	RNA5SP455	Down
PLP1	Down	NEBL-AS1	Down	RNA5SP381	Down
PROM2	Up	THSD7B	Up	RNU6-1108P	Down
MMP7	Up	SLC10A2	Down	RNU6-537P	Down
BCL2L15	Up	NDP	Up	RNY1	Down
FXYD2	Down	MX1	Up	RP11-324O2.3	Up
ARHGDIG	Down	RSAD2	Up	RNU6-976P	Down
S100A16	Up	DHDH	Down	ANO1	Up
SLC6A10P	Up	MAP4K4	Up	LOC100129148	Up
MYCNOS	Down	EGLN3	Up	RP11-575A19.2	Up
FUT1	Down	MUC16	Up	RNA5SP188	Down
PGK1	Up	F5	Up	SNORA13	Down
KAL1	Up	MSN	Up	RNU4-88P	Down
SLC25A34	Down	TMEM200B	Up	SNORD59B	Down
CTH	Down	PGK1	Up	RNU6-1328P	Down
AURKA	Up	SNAP25	Up	RNU1-108P	Down
EZH2	Up	ZNF703	Up	IGKV3D-11	Up
BRCA2	Up	GPC6	Up	IGKV2-24	Up
HCP5	Up	NINJ2	Up	RNU6-925P	Down
GINS1	Up	GLYR1	Up	LITAF	Up
CT83	Up	TRHDE-AS1	Down	RNA5SP136	Down
ANO5	Down	BUB1B	Up	MIR4774	Up
WDR72	Up	SLFN12	Up	MIR4327	Down
RPL39L	Up	DFNA5	Up	RNA5SP510	Down
RTEL1-TNFRSF6B	Up	ENTPD3	Down	AQP1	Down
VNN1	Up	ASPHD2	Up	RNU6-253P	Down
CXCR4	Up	TPST1	Up	LINC01420	Up
TFPI2	Down	TOX3	Up	NAP1L1	Up
KIF18B	Up	SDC1	Up	RNU6-18P	Down
THBS2	Up	FAM150B	Down	RNU6-17P	Down
BCMO1	Up	LOC101929726	Down	SNORD56B	Up
TXLNGY	Down	ART3	Down	RNU6-1077P	Down
LINC00491	Down	RAI14	Up	RPS20P22	Down
LOC100996583	Up	PHACTR3	Up	RNU6-838P	Down
SLC9B2	Up	MX2	Up	PRO0471	Up
ENDOD1	Up	THSD7A	Up	RNU6-310P	Down
NCAPH	Up	GLDN	Up	MIR516B2	Down
HOXA1	Up	DSEL	Up	RNU6-1144P	Down
FLRT2	Down	FCGR3B	Up	MIR329-2	Down
TM4SF5	Up	EVA1C	Up	ZBTB20-AS4	Up
CHAD	Down	ZSCAN10	Down	RNU6-188P	Down
ACTG1P4	Down	GZMA	Up	RNU6-15P	Down
TYMP	Up	ZG16B	Up	RNU6-950P	Down
FAM189A1	Down	RAB26	Down	FGL2	Up
OGN	Down	GNB4	Up	LOC101930595	Down
LOC101929728	Up	FBXO22	Down	F11	Down
ICAM1	Up	CXCL9	Up	RNU6-450P	Down
OTC	Down	MGAM	Down	IGKV2D-24	Up
FLJ32255	Up	CD160	Down	LMO3	Down
SNHG9	Down	TMEM154	Up	ZBED6	Up
IGFBP5	Up	PTPN13	Up	AC007098.1	Up
LGR5	Up	CPA2	Down	NRP2	Up
SLFN13	Up	FERMT2	Up	RN7SKP153	Down
BEX5	Down	FERMT1	Up	RNU6-421P	Down
SEMA4G	Down	MS4A7	Up	PJA2	Up
PARP3	Up	PLD5	Down	RNA5SP516	Down
MYOT	Down	LINC00543	Down	RNA5SP224	Down
ADAP1	Up	OPN3	Up	TAL1	Down
LOC101927391	Down	RDH12	Down	RNU6-97P	Down
HS6ST2	Down	STK38	Up	RNU1-52P	Down
ERBB2	Up	PRC1	Up	RNA5SP430	Down
MBOAT1	Up	IGLC1	Up	LINC01251	Down
GNA15	Up	SYBU	Down	RNU5E-10P	Down
CBLN4	Down	FIBIN	Up	ARSD-AS1	Up
STS	Up	LINC00657	Up	RNU6-36P	Down
ADIPOQ	Down	GAS7	Up	RALGAPA1	Up
BATF2	Up	SH3RF3	Up	LINC00501	Down
LRRC66	Up	SLFN5	Up	RNU6-132P	Down
TIGD1	Up	HPN	Down	MIR4472-1	Down
NCRNA00185	Down	FLI1	Up	RNU6-1104P	Down
NKX2-2	Down	CYB5R2	Up	RNU6-320P	Down
TM4SF20	Up	DDC	Down	RNU6-1294P	Down
VCAN	Up	APOE	Up	SNORD113-1	Down
UPP1	Up	CAMK2N1	Up	AQP7P3	Up
TRPM4	Up	ARHGAP26	Up	SCARNA21	Down
DCBLD2	Up	XPNPEP2	Down	POLE3	Up
LINC00968	Down	TRIM6	Up	RP11-95P13.2	Down
LOC284889	Up	MICB	Up	RNU6-1058P	Down
TMEM133	Up	KLF12	Up	RNU6-119P	Down
LOC100506098	Down	PPP1R18	Up	FNBP1	Up
PLEKHG1	Up	ERI1	Up	MIR5047	Down
ACVR1C	Down	IDS	Up	RNU6-899P	Down
TACR2	Down	TREH	Down	RNU2-17P	Down
BRSK2	Down	HK1	Up	RP11-619J20.1	Up
SLC16A1	Up	EHBP1	Up	MIR134	Down
EPHX1	Down	LINC00622	Up	SLC39A8	Down
PROX1	Down	CD200	Up	RP11-302F12.10	Up
MEP1A	Down	RP11-44F21.5	Up	DGKH	Up
ANKFN1	Up	ABAT	Down	RN7SKP111	Down
PSMB8	Up	PSMB9	Up	RNA5SP163	Down
SGOL2	Up	IRS1	Up	RNU6-419P	Down
MCM2	Up	MMD	Up	MIR1245B	Up
CIT	Up	GFPT2	Up	LOC100505921	Up
ABHD11	Up	MRC1	Up	SNORD114-23	Down
ZNF117	Up	PTGFRN	Up	EBF1	Up
HILPDA	Up	MBOAT2	Up	MIR4747	Down
CYP26A1	Up	MMP9	Up	RAC1P2	Up
RIT1	Up	PDLIM7	Up	MIR340	Down
VSNL1	Up	HLA-DQA1	Up	TRBV7-7	Down
CYP2B6	Up	C12orf5	Up	TRAJ2	Down
LOC102724387	Down	SPRR1B	Up	BACE1	Down
TRHDE-AS1	Down	PFKFB3	Up	RNU6-441P	Down
SFTPD	Down	CCDC80	Up	SNORA14A	Down
HIST1H2BC	Up	LOC100506274	Down	SLC7A7	Up
GPM6A	Down	MAATS1	Down	MIR154	Down
TMEM56	Down	MRVI1	Up	ZC2HC1A	Up
AX746823	Up	ITGA1	Up	SNORD115-35	Down
KIAA1217	Up	MFHAS1	Up	RNU6-743P	Down
S100A4	Up	CENPE	Up	RNU6-192P	Down
TSPAN8	Up	NEK6	Up	PTPRG-AS1	Up
MAATS1	Down	LOC102724156	Down	MIR520E	Down
OXTR	Up	ITGB5	Up	AC008937.2	Up
TACC3	Up	ARHGAP30	Up	SCARNA12	Down
BTG2	Down	HGFAC	Down	RP4-530I15.6	Up
AMBP	Down	ARHGDIG	Down	SNORD116-2	Down
SERPINA6	Down	PLOD2	Up	ACSM3	Down
STC2	Down	IGFBP5	Up	RNU1-22P	Down
CTSV	Up	GATA4	Down	RNU6-741P	Down
EPPK1	Up	VWDE	Up	SNORD14A	Down
SERPINH1	Up	ANKRD44	Up	RNU6-29P	Down
PRSS3P2	Down	BNIP3	Down	RP11-444P10.1	Down
PLS1	Up	BC032899	Down	RNU6-625P	Down
EFNA1	Up	C2orf16	Down	KB-1836B5.1	Down
SLC35A2	Up	LRRC32	Up	RNA5SP117	Down
IRF6	Up	HAND2-AS1	Up	RNU6-589P	Down
TFPT	Up	UNC93A	Down	RP1-142L7.5	Up
SLC24A3	Up	ACTA2	Up	FTLP3	Up
LINC00671	Down	BIRC3	Up	RNU6-347P	Down
HENMT1	Up	CDKN3	Up	MIR619	Up
ZNF703	Up	PDP1	Up	RN7SKP26	Down
RAPGEFL1	Up	LOC728353	Down	SNORD14E	Down
FLT3	Down	RRM2	Up	RNA5SP341	Down
UNC79	Down	COL4A5	Up	RNU6-45P	Down
TMEM180	Up	AMPD3	Up	IGKV1D-33	Up
NPC1	Up	LRP12	Up	MIR4475	Down
HHLA1	Down	APOD	Up	RNY1P4	Up
RARRES3	Up	43162	Up	RNU6-936P	Down
TYMS	Up	TPSB2	Up	RNA5SP496	Down
CCL15	Up	DPEP1	Down	RNU2-59P	Down
F12	Up	FAS	Up	RNU6-880P	Down
TPST2	Down	CCDC71L	Up	RNU6-25P	Down
FGFR1	Down	CLCA1	Down	LMLN-AS1	Up
MRAP	Down	IL10RA	Up	RN7SKP249	Down
GLI2	Up	KERA	Up	RNA5SP480	Down
CDH1	Up	OAS1	Up	TMPO	Up
TRIM63	Down	ZWINT	Up	ADAMTS12	Up
HIST1H2AD	Up	EMP3	Up	RNU6-455P	Down
NRIP3	Up	ROR2	Up	TPCN2	Up
SEMA6D	Down	L3MBTL3	Up	RP11-243J16.7	Up
HMGA1	Up	ANGPTL2	Up	RPS13	Up
INSM1	Down	FAM46C	Down	RNA5SP396	Down
LYZ	Up	MLLT11	Up	CYP3A5	Up
LOC100507535	Up	CELA2A	Down	MIR1228	Up
CDCA3	Up	DNMT1	Up	TULP3	Up
PBLD	Down	THEMIS2	Up	RNU6-1163P	Down
C11orf70	Up	LRRC49	Up	RNA5SP344	Down
FXYD1	Down	MACC1	Up	RNU6-465P	Down
LBH	Up	BHLHE41	Up	RNU6-1071P	Down
SCG3	Down	HOXA5	Up	RBM12B-AS1	Up
NBL1	Up	GKN1	Down	RNU4-7P	Down
BAIAP2L1	Up	FCGR2C	Up	RNU6-1049P	Down
ZIC2	Up	PDLIM3	Up	RNU6-328P	Down
FCGR3B	Up	LPCAT2	Up	CLEC2D	Up
SRD5A3	Up	LOC100128325	Down	RNU1-47P	Down
ANP32E	Up	TNFAIP3	Up	RNA5SP49	Down
CYP3A5	Up	RTP4	Up	RNU6-504P	Up
SGIP1	Up	MASTL	Up	RP11-126K1.8	Up
HUNK	Down	ARPC1B	Up	RNU6-746P	Down
FAM129A	Down	ZCCHC24	Up	SNORD66	Down
ANXA3	Up	LOC101927263	Up	RNU6-127P	Down
FZD2	Up	ZBED8	Up	RNU6-295P	Down
SLC16A6	Up	XYLT1	Up	RNU6-1126P	Down
FGF10	Down	TNIK	Up	PSAT1P4	Down
LOC101060391	Down	C19orf73	Down	RNU2-3P	Down
FAM118B	Up	LTBP3	Up	RN7SKP86	Down
FHL5	Down	LOC101060264	Down	RNU4ATAC14P	Down
PPP1R13L	Up	IL7R	Up	NAV2-AS1	Up
MMRN1	Down	CD300LF	Up	MIR7641-2	Down
FLJ23867	Up	OXTR	Up	RP11-353N4.1	Up
XAF1	Up	MALRD1	Down	RNU105B	Down
PIAS3	Up	TMEM97	Down	SNORD115-45	Down
TCEAL2	Down	DIP2B	Up	PWRN1	Down
MSI2	Up	SLC27A2	Down	RNA5SP114	Down
SDPR	Down	MDK	Up	RNU6-365P	Down
CA13	Up	FEZ1	Up	RNU6-144P	Down
GPT2	Down	UNC5D	Down	SNORD115-4	Down
DNAJA4	Up	PRTN3	Down	TNFAIP6	Up
RFX6	Down	TAF1A	Up	RNU6-187P	Down
GPD2	Up	TIGD1	Up	CEACAM1	Up
PAEP	Up	HLA-DMA	Up	NRF1	Up
CHRNA5	Up	CHRNB3	Down	RP11-290D2.3	Up
RP11-1260E13.2	Down	SLC4A11	Up	PSME2P2	Up
FRK	Up	MFGE8	Up	RNU7-49P	Up
ADAM12	Up	IKBIP	Up	RNU6-472P	Down
ITGB5	Up	EPO	Down	IGHD3-10	Down
BC034319	Up	AF131215.8	Down	RNU1-105P	Down
TMEM139	Up	STEAP2	Up	RNU6-657P	Down
MAL2	Up	LIF	Up	RP1-225E12.2	Up
LOC286189	Down	FRZB	Up	RNU6-28P	Down
OLFM1	Down	PKD1L2	Down	HIF1A-AS2	Up
RNF24	Up	WT1	Up	MKNK1	Down
TMEM159	Up	FHOD3	Up	RNU6-637P	Down
COL7A1	Up	LINC01140	Up	IL17RA	Up
PDLIM4	Up	MCOLN3	Down	GRASPOS	Down
CDCA8	Up	AUTS2	Up	SYNPO2	Up
RRAS	Up	CASP16	Down	TICAM2	Up
DKFZP761C1711	Down	ESRRG	Down	IGKV1-8	Up
SST	Down	HECW2	Up	RN7SKP118	Down
SPAG4	Down	SAP30	Down	BMP2KL	Up
TNFSF15	Up	MLN	Down	CTC-458I2.2	Up
IFIT1	Up	IMPG1	Down	FLJ38379	Down
SLC38A5	Down	ACADSB	Down	RNA5SP460	Down
DDA1	Up	DMD	Down	ARID5B	Up
GPAM	Down	CCDC85B	Down	EIF2S3	Up
GTSE1	Up	MBOAT1	Up	AC009505.2	Up
MYL12A	Up	HTRA1	Up	RNA5SP331	Down
TMEM27	Down	HOTAIRM1	Up	AC004009.3	Up
OLFML2B	Up	GGT5	Up	RP11-88I18.2	Up
XKR4	Down	SYT6	Down	RNA5SP260	Down
BORA	Up	FGL2	Up	RNA5SP128	Down
TRIB2	Up	SLC6A20	Up	ATG2A	Up
LOC100506834	Down	AC010524.4	Down	ITCH	Up
FAM213B	Up	ASIP	Down	SUPT20H	Up
MIR31HG	Up	ECHDC3	Down	RNA5SP457	Down
KB-1410C5.2	Down	CCR2	Up	RP11-32B11.2	Up
ATP1A2	Down	HCP5	Up	ZNF462	Up
INS	Down	SERPINE2	Up	AC016644.1	Up
ESPL1	Up	SH3GL1P2	Down	SNORD116-8	Down
LOC286071	Down	ZYX	Up	RP11-133O22.6	Down
CHGB	Down	PRSS3	Down	MIR644A	Up
DPP3	Up	MR1	Up	SNORD115-2	Down
ADHFE1	Down	WNT5A	Up	TCF7L2	Up
DUOXA1	Up	CNTD1	Down	RNU6-407P	Down
HMGCLL1	Down	CLPS	Down	RNA5SP28	Down
TRANK1	Up	PTPN12	Up	FLJ16124	Down
GBP2	Up	AK026714	Up	CERS6-AS1	Up
FFAR1	Down	AMHR2	Down	RNY3P4	Down
LOC102724156	Down	PKM	Up	RNU6-510P	Down
GJB5	Up	IFIT1	Up	MIR1973	Down
DNTTIP1	Up	CCNA2	Up	RNA5SP239	Down
GRHL1	Up	VEPH1	Down	RNA5SP193	Down
ACOX2	Down	ARHGAP6	Up	SNORD114-15	Down
RHPN2	Up	PRDM16	Down	RNU6-582P	Down
S100A11	Up	SLC22A24	Down	MTSS1L	Up
AK055981	Down	SPINK2	Down	RNU6-557P	Down
CRYBA2	Down	CXorf38	Up	RNU6-1085P	Down
SLC44A2	Up	CTSB	Up	RNU6-42P	Down
NETO2	Up	EGR3	Up	RP11-755B10.2	Up
HK3	Up	FUT1	Down	SNORD12B	Down
IL7	Up	ANP32E	Up	RNA5SP220	Down
DDX58	Up	ALPI	Down	LOC101929122	Up
TRPM2-AS	Down	SNTB2	Down	RNU6-1017P	Down
LYRM9	Down	RP11-373D23.2	Up	AC078883.3	Up
SERPINA5	Down	INPP5F	Up	AL928768.3	Up
TTLL7	Down	KRT19P2	Down	RNU6-790P	Down
ARL4C	Up	ICAM1	Up	CHPT1	Up
LOC283070	Down	LRP8	Up	RNU6-73P	Down
KLK5	Up	XRCC4	Up	RNU6-286P	Down
PPP1R14D	Up	BICD1	Up	RNU6-209P	Down
AXDND1	Up	C1RL	Up	FAS	Up
KLK4	Down	IMPA2	Down	LEMD1	Up
CECR6	Down	HMMR	Up	PRKXP1	Up
CCL13	Up	PRELP	Up	RNA5SP390	Down
LINC00643	Down	CORO1C	Up	RNU6-739P	Down
SULT1E1	Up	CCR1	Up	ZFAS1	Up
TUFT1	Up	ISG20	Up	RNU6-124P	Down
EXPH5	Up	CHP2	Down	TNIK	Up
DMRTC1	Down	FGF7	Up	RNU6-24P	Down
SLC30A2	Down	DNM1P46	Down	MYO9A	Up
RASSF7	Up	NCK1	Up	RP11-344A5.1	Down
BPGM	Up	RP11-524D16__A.3	Up	MMP1	Up
GATS	Down	EPB41L2	Up	AKAP11-IT1	Up
FERMT3	Up	RAC2	Up	RP11-261C10.4	Up
SPX	Down	CTD-2377D24.6	Up	RN7SKP246	Down
COL22A1	Up	LGALS4	Up	RNU2-25P	Down
MCM10	Up	ALPK2	Up	RNA5SP126	Down
LRRC2	Down	KIAA0754	Up	RNU6-414P	Down
CLK4	Down	CST6	Up	FTL	Up
POLM	Up	HENMT1	Up	RNA5SP33	Down
CAPN12	Up	IL17RD	Up	RNA5SP50	Down
MREG	Up	CRNDE	Up	ERVK-7	Up
STIL	Up	SMS	Up	RNA5SP319	Down
BID	Up	GUCY2C	Down	PDCL3P4	Up
LOC100128325	Down	BC052775	Up	RNA5SP93	Down
DHCR7	Up	LOC285300	Down	RNU6-492P	Down
STX1A	Up	RHOBTB1	Up	RNU6-618P	Down
IGFBP2	Down	F3	Up	MIR133A1HG	Up
ANKRD36C	Up	STIL	Up	KANSL3	Up
NRG2	Down	BCDIN3D-AS1	Down	RNF185-AS1	Up
PPL	Up	FUT11	Up	RP11-79P5.2	Up
RNF19B	Up	OR2S2	Down	RNA5SP297	Down
MIR4680	Down	NEB	Up	SNORD99	Down
DHCR24	Up	SLC51A	Down	RP11-10N23.2	Up
C8orf60	Up	CABP4	Down	RNA5SP195	Up
IGF2BP2	Up	BTN3A3	Up	RNA5SP230	Down
POLR1E	Down	TPSAB1	Up	RNA5SP514	Down
SMIM5	Up	RP11-203B7.1	Down	SNORD94	Down
MMP13	Up	CD300A	Up	MIR4435-1HG	Up
INA	Down	CTRC	Down	TYROBP	Up
AMIGO2	Up	MRGPRF	Up	RNU6-1181P	Down
VAV3	Down	PEX7	Down	RNA5SP41	Down
USH1C	Up	ODF3	Down	RNA5SP249	Down
MT1G	Down	GPR123	Down	RNU1-107P	Down
CREB3L4	Up	LACTB	Up	RNU1-86P	Down
LPAR3	Down	NEURL1B	Up	USF2	Up
TRIM15	Up	ABHD17C	Up	RNU6-1020P	Down
A1CF	Down	ERICH4	Down	RP11-622J8.1	Down
KCNB1	Down	BACE1	Down	MIR4451	Down
BMP5	Down	HAS2	Up	RNU6-869P	Down
OCIAD2	Up	LOC101927027	Up	RNU5F-2P	Down
LOC145474	Up	MAGI2-IT1	Up	RNU7-10P	Up
POMC	Down	FAM20C	Up	RNU6-1103P	Down
EDIL3	Up	COL22A1	Up	C6orf47-AS1	Up
EML6	Down	LOC646743	Down	XXbac-BPG296P20.14	Up
RPL7AP71	Down	ITGA4	Up	RNU6-1246P	Down
LGALS3BP	Up	SAMD9L	Up	AC005281.2	Down
ZEB1-AS1	Up	ANKRD2	Down	SNORD116-5	Down
NAPRT	Up	JAK2	Up	RNU6-831P	Down
CST2	Up	RP11-245J9.5	Down	RNU1-75P	Down
BEGAIN	Down	SERPING1	Up	LOC101929297	Down
VIP	Down	TMA16	Up	RNU6-20P	Down
FOXF2	Up	HTRA4	Up	DEFB109P1	Up
PNP	Up	C9orf152	Up	RNU6-1043P	Down
MST1L	Down	IQCF6	Down	RNU2-42P	Down
C8orf49	Down	NUCB2	Down	RNA5SP161	Down
RAB3B	Up	FMNL3	Up	SNORD20	Down
BAMBI	Up	ACSL4	Up	FMN1	Up
EPB41L1	Up	NNMT	Up	RNA5SP37	Down
CDCP1	Up	NAP1L5	Up	RNA5SP59	Down
ABL2	Up	BMP3	Down	RNA5SP100	Down
CDS1	Up	AREG	Up	MIR1233-1	Down
HSPA6	Up	C1orf116	Up	RNU6-1302P	Down
SDE2	Up	GBP2	Up	LINC00152	Up
PCNXL2	Up	MAP9	Up	RNA5SP229	Down
CEACAM7	Up	SLC20A1	Up	FAM63B	Up
DDX60	Up	NTRK3-AS1	Down	RNA5SP277	Down
TNIK	Up	FLJ35934	Up	RNU6-57P	Down
CHEK1	Up	SLC28A2	Down	SYNM	Up
SCNN1A	Up	CELF4	Down	PET100	Up
PDE3B	Down	RAD51AP1	Up	CACNA1C-AS4	Up
HIST1H2AC	Up	PRDM12	Down	AC017002.1	Up
EGFR	Down	NPHS1	Down	RNU6-43P	Down
DNAJB1	Up	DNASE1L3	Down	RNU6-442P	Down
CRYM	Up	IGK	Up	RNU6-95P	Down
MT1F	Down	TMEM100	Up	RNU1-70P	Down
MAPK8IP1	Down	MIA	Up	RNU6-842P	Down
NCEH1	Up	TPD52L3	Down	LOC100130172	Down
ARRDC2	Up	PRTFDC1	Up	RNU6-26P	Down
MSH5	Up	CCDC69	Down	MIR4255	Down
IL18	Up	PRKD1	Up	RN7SKP214	Down
SERTAD3	Up	SLC23A1	Down	FBXO32	Up
SLC23A1	Down	PCDHB2	Up	SNORA12	Down
TNFSF9	Up	SLC12A8	Up	RNU6-1336P	Down
MAP4K4	Up	ANKRD50	Up	RNU6-245P	Down
MYOF	Up	DYRK2	Up	LOC101928790	Down
RERGL	Down	RP3-368A4.6	Up	RN7SKP62	Down
LOC158434	Down	PEA15	Up	LOC101928618	Down
MMP10	Up	KPNA2	Up	RNU6-1037P	Down
GPR155	Down	RGS17	Up	RDX	Up
PRKAR2B	Down	ABHD16B	Down	RNU1-45P	Down
FAM46C	Down	MUC15	Down	AC068491.2	Up
OR1E3	Down	PDGFC	Up	NKG7	Up
LEP	Down	CYBRD1	Up	TSL	Up
LOC100293211	Down	LOC100132891	Up	IGKV1-5	Up
SMC2	Up	SGK494	Up	PLCL2-AS1	Up
PPP1R15A	Up	RABL2A	Up	PDE5A	Down
MIR1204	Up	APCDD1	Up	MIR887	Down
FBXO22	Down	GJB3	Up	AFMID	Down
ZNF532	Up	UBE2D1	Up	RNU6-878P	Down
LOC285628	Up	GPR124	Up	POM121L9P	Up
CTTNBP2	Down	C1QTNF5	Up	RN7SKP112	Down
TRIM47	Up	CDC6	Up	RNU1-104P	Down
EP300-AS1	Up	SLC8A2	Down	MED4-AS1	Up
TTR	Down	SERPINI1	Down	ARHGAP5-AS1	Up
NOX1	Up	SYT11	Up	RP11-575L7.8	Up
TMEM200A	Up	CDH13	Up	RP11-292E2.4	Down
PARP14	Up	MPZL2	Up	SNORA11	Down
RASA2	Up	POU2F3	Up	ZNF117	Up
HMGCS1	Up	FJX1	Up	RBM15	Up
CD80	Up	MARVELD1	Up	VHL	Down
FAM90A1	Down	PTGER4	Down	RNU6-819P	Down
SLC35G1	Down	TWSG1	Up	RN7SKP77	Down
NTM	Down	ACTN1	Up	LINC01133	Up
MCM4	Up	ITGB1	Up	MIR337	Down
ANXA2P1	Up	IFITM1	Up	CCDC122	Down
REG1A	Down	KCNJ16	Down	PDE1A	Up
SLC13A3	Down	PSMB8	Up	MYLK	Up
SMYD3	Up	HOMER2	Down	RNU4-73P	Down
AEBP1	Up	ASAP2	Up	PIP5K1A	Up
CSTF2	Up	TAGLN	Up	RNU6-774P	Down
SPOCK1	Up	ABCB1	Up	RNU6-345P	Down
CDH2	Up	FZD1	Up	SNORD114-26	Down
CD1A	Up	LEPRE1	Up	RNU6-378P	Down
DDC	Down	DHRS11	Down	RN7SKP36	Down
PYY2	Down	HPDL	Down	RNU6-205P	Down
KLKB1	Down	ANO5	Down	ZIC4-AS1	Down
G6PD	Up	MAD1L1	Up	NPIPB3	Up
SLC3A1	Down	SYNDIG1	Up	RNA5SP56	Down
GPC3	Down	FANCI	Up	FAM96B	Up
PAQR8	Up	SNX10	Up	HLA-DRB3	Up
KIF18A	Up	AK021977	Up	RNU6-1185P	Down
EHF	Up	SPDL1	Up	AC055764.1	Up
TNIP2	Up	LUM	Up	MIR518C	Down
LOC100506470	Down	CSF1R	Up	RNU6-1260P	Down
PAGR1	Up	LOC286087	Down	MAP1B	Up
RBP1	Down	PIWIL2	Down	RNA5SP269	Down
SYT4	Down	SLC5A11	Down	RNU6-140P	Down
IFNE	Up	TRNP1	Up	RNA5SP127	Down
SULT1B1	Up	LOC254028	Down	RNU6-1179P	Down
ZDHHC3	Up	SLC25A34	Down	RNU6-66P	Down
CTD-2325A15.5	Down	CNRIP1	Up	RNU6-650P	Down
S100A11P1	Up	LOC100127972	Up	IFITM2	Up
SH3PXD2A-AS1	Up	RBFOX3	Down	RP11-256P1.1	Up
AP1M2	Up	ID3	Up	AF127577.10	Up
MKI67	Up	ATP2B3	Down	ICAM1	Up
CKAP2L	Up	SLC22A8	Down	SLC7A2	Down
ECE2	Down	FAM198A	Up	CXorf40A	Down
BIRC3	Up	RP11-1078H9.6	Down	AC133106.2	Up
C1orf226	Up	IFI6	Up	RP11-70J12.1	Down
EVPL	Up	C1orf194	Down	RNU6-79P	Up
TANC2	Up	CPM	Up	MSR1	Up
SKIL	Up	DOK6	Up	RNU6-827P	Down
CASK	Up	CTTN	Down	AC012075.2	Down
GBP1	Up	HBG1	Down	CTD-2544N14.3	Up
LAMA4	Up	FAM90A1	Down	SLC38A1	Up
CDCA2	Up	EFEMP1	Up	AC090627.1	Up
SLC2A14	Up	HBEGF	Up	RP11-263K19.6	Up
RAC2	Up	MRO	Down	TRBV5-6	Down
VAV1	Up	FMO3	Up	ESRRG	Down
SLC35F2	Up	CHSY3	Up	RNA5SP358	Down
SLC39A10	Up	PDGFRL	Up	ANKRD20A3	Down
TFEC	Up	SNCA	Up	LINC00493	Up
KL	Down	RGN	Down	TIA1	Up
RAD54B	Up	ARSE	Down	ZNF107	Up
FAR2P2	Down	SMYD3	Up	RNA5SP40	Down
TMEM97	Down	G6PC	Down	ACTL6A	Up
PGM5-AS1	Down	FKBP10	Up	RP11-642D21.1	Up
NOD2	Up	SMURF1	Up	RNA5SP274	Down
TMTC4	Up	COL6A1	Up	MAGED2	Up
HELZ2	Up	RP11-420K14.2	Down	RNU6-98P	Down
IDH2	Down	MYO5A	Up	RNA5SP521	Down
JUP	Up	TAP1	Up	RNA5SP522	Down
PRIMA1	Down	CPNE2	Up	MIR329-1	Down
SEMA3C	Up	NAIP	Up	RNU6-600P	Down
RIMBP2	Down	DLG3-AS1	Down	RNU1-112P	Down
PCDH1	Up	MYOC	Down	RNA5SP252	Down
CFTR	Down	CALML5	Down	RNU6-242P	Down
ZMAT1	Down	AGR3	Up	NR5A2	Down
ACOT7	Up	SAMD15	Down	RNA5SP497	Down
WNT5A	Up	SSTR4	Down	RNU6-1255P	Down
MYO1A	Up	SRGAP2	Up	RNA5SP487	Down
RTN2	Up	IRF6	Up	CKS2	Up
SMG9	Up	RBMS1	Up	SLC2A3	Up
FKBP5	Down	NR2F1	Up	SNORD116-20	Down
NAV2	Down	CDC20	Up	RAB11A	Up
COL5A1	Up	MCEMP1	Up	PRO2012	Up
CCDC105	Down	CA4	Down	RNU3P3	Down
IL22RA1	Down	RNFT2	Down	RNA5SP131	Down
KCNN2	Down	EPB41L1	Up	RNU6-536P	Down
LOC101927943	Down	FLRT3	Up	CETN3	Up
PKM	Up	PRICKLE2	Up	SNORD105	Down
CXCL12	Down	CLRN3	Up	RNY3P2	Down
PTPN22	Up	ANKRD6	Up	RNU6-217P	Down
SRGAP2	Up	LOC286071	Down	LOC645553	Up
N4BP1	Up	PBK	Up	RP11-218C14.5	Down
CCDC69	Down	C2CD4A	Up	RNU2-63P	Down
SLC7A7	Up	CYB5R4	Up	KRTAP5-3	Up
SLC5A2	Down	CDC7	Up	RNU5B-2P	Down
LOC102723721	Up	RNF145	Up	RNU6-616P	Down
ALDOC	Up	SNHG9	Down	FREM2-AS1	Down
CHGA	Down	CASP1	Up	MIR4634	Down
ATL3	Up	PSCA	Up	PRO2958	Up
SYTL2	Up	PIFO	Down	PANK3	Up
VLDLR	Down	CARD6	Up	SNORD12C	Down
FOXC1	Up	CHAC1	Down	RNU4-81P	Down
AQP1	Down	CDC42EP5	Up	MIR197	Down
PPEF1	Up	KCNN2	Down	RNU6-884P	Down
SHROOM3	Up	WDR62	Down	RNA5SP488	Down
RP11-50E11.3	Down	TMEM200C	Up	RP11-477J21.6	Up
LINC00930	Down	LAPTM5	Up	RNU6-778P	Down
SLC35F1	Down	VSIG1	Up	KRTAP10-2	Up
HHLA2	Up	RP11-255P5.2	Down	RN7SKP123	Down
TNFRSF10A	Up	SMYD1	Down	RNU1-15P	Down
MROH6	Up	ADIPOQ	Down	SNORD78	Down
GCNT1	Up	RRAS	Up	RP11-395B7.7	Up
BANF2	Down	SGCB	Up	RP11-321E8.4	Up
RARB	Up	ACSM3	Down	STMN1	Up
ISLR	Up	ATXN3	Up	RN7SKP192	Down
RP6-99M1.2	Up	CRTAP	Up	ZMAT3	Up
RP11-203B7.1	Down	ACER3	Up	RNU6-572P	Down
DOPEY2	Up	LOC102724387	Down	RP11-26P13.2	Up
RP11-1L12.3	Up	CYP3A5	Up	MIR4285	Down
ASPH	Up	C1orf112	Up	RNA5SP66	Down
AMHR2	Down	GABRE	Up	RNU6-227P	Down
FLNB	Up	CTD-3080P12.3	Down	RN7SKP37	Down
C15orf56	Down	TCRBV15S1	Down	LOC101927746	Down
OSMR	Up	RETNLB	Down	AC092580.4	Down
KIRREL3-AS3	Down	NRG3	Up	MIR539	Down
UROS	Up	ECM1	Up	MIR3975	Up
C1QTNF6	Up	IGFBP2	Down	AC007403.3	Down
RP11-305K5.1	Down	HAPLN4	Down	RNU6-373P	Down
ORM1	Up	SCGB3A2	Down	TNRC6A	Up
MYZAP	Down	SEMA6D	Down	LDHA	Up
RDH12	Down	UBE2S	Up	RP11-885N19.6	Down
CCDC157	Down	A1CF	Down	RNU1-4	Down
SULT2A1	Down	C1orf85	Up	RNU6-726P	Down
HSD17B2	Up	CXorf23	Up	LOC100652914	Up
SULF2	Up	COL15A1	Up	SNORA45B	Down
MFAP5	Up	KIF3A	Up	RNA5SP205	Down
LOC400043	Up	HINT1	Up	SMAD3	Up
SCAMP5	Down	HBQ1	Down	MIR483	Up
PYCARD	Up	NMI	Up	RNA5SP519	Down
KCNJ13	Down	S1PR5	Down	PAPD4	Up
SLC30A8	Down	MAD2L1	Up	RNU2-14P	Down
RP11-274H2.5	Up	RNF19B	Up	RNU6-525P	Down
CYB5R2	Up	HTR1D	Down	SNORD116-13	Down
TRBC1	Up	MOGAT3	Down	MIR934	Down
SNAP91	Down	ZRANB2-AS1	Down	RNA5SP98	Down
ATAD2	Up	DRAM1	Up	DYNC2H1	Up
CCDC109B	Up	SHROOM3	Up	AC008277.1	Up
BLM	Up	FMNL2	Up	RNU6-468P	Down
LOC729732	Down	AKAP3	Down	RIPK2	Up
CDCA5	Up	PLA2G1B	Down	GNAO1	Up
MYO1E	Up	ABCC8	Down	RNA5SP410	Down
APOC1	Up	C16orf87	Up	RNU6-804P	Down
MPP7	Down	XK	Down	IGHV2-26	Up
DUSP10	Up	F8	Down	RNU6-900P	Down
CLDN1	Up	OR5E1P	Down	RNU6-1290P	Down
CLIP2	Up	KCNE1	Down	RNU6-734P	Down
LOC100133985	Down	TBC1D21	Down	GTF3C3	Up
S100G	Down	ANO1	Up	RN7SKP166	Down
CACNA1I	Down	SPRY4	Up	RNU6-596P	Down
PLIN4	Down	UMOD	Down	LOC100506834	Down
AGPAT4	Up	SLC12A2	Up	IGLV5-37	Up
CCRL2	Up	DEFB121	Down	PDGFRB	Up
SBNO2	Up	HILPDA	Up	RNU6-629P	Down
MFSD4	Up	GLCE	Up	SNORA2B	Down
ASPA	Down	RTN1	Up	RNU4ATAC9P	Down
BAIAP2L2	Up	MSRB2	Up	DST	Up
CKLF	Up	LINC00955	Down	RNU6-546P	Down
ETV1	Up	DBN1	Up	RNU6-895P	Down
BEX2	Down	HLA-DRA	Up	AC116366.6	Up
RALYL	Down	DDR2	Up	LINC01166	Down
ESM1	Up	IL20RB	Up	SLC38A6	Up
PROM1	Up	BOC	Up	RNU6-392P	Down
LRP5	Up	GRPR	Down	HK2	Up
SETD4	Up	IRF7	Up	LOC101927172	Down
EPB41L4B	Down	CD9	Up	RP11-632F7.3	Up
STAMBPL1	Up	ABLIM3	Up	DSPP	Up
BACE2	Up	PRRT3-AS1	Down	MIR489	Down
TCF7L2	Up	IGFBP7	Up	TRBV7-1	Down
SLC16A4	Up	RND3	Up	MFI2	Up
RASIP1	Down	HHLA1	Down	MIR379	Down
MIR10A	Up	SMAD7	Up	RNA5SP312	Up
TWIST1	Up	CSGALNACT1	Up	RNA5SP315	Up
INTS6	Down	SCGB1D2	Down	RNA5SP313	Up
LOC100506388	Down	CXCL16	Up	RNA5SP322	Down
MEGF6	Up	ID1	Up	MIR1245A	Up
ZNF415	Down	OR52D1	Down	SAP30BP	Up
FAM20A	Up	GPR62	Down	RP1-117P20.3	Up
FAM155A	Up	IGF2	Up	RP11-4K16.2	Up
CYS1	Down	LOC101927228	Down	SUSD3	Down
RP11-747H7.3	Down	LOC102724965	Down	SNORA30	Down
LINC00857	Up	PCDH18	Up	MIR4736	Up
PHLDA3	Up	METTL8	Up	CTD-2139B15.2	Up
MXRA5	Up	LOC388882	Down	CEP170P1	Up
CKS1B	Up	MPEG1	Up	AKIRIN2	Down
SH3RF2	Up	LOC101929752	Down	RNU6-1060P	Down
TUBA4A	Up	ZNF217	Up	RN7SKP10	Down
PLAT	Up	HPGDS	Up	RNU6-601P	Down
FITM1	Down	PLA2G12B	Down	RNU6-1082P	Down
ZNF827	Up	MYBPC1	Up	RNU6-1311P	Down
ULBP2	Up	MEF2A	Up	RNU6-457P	Down
CSTA	Up	ZIC2	Up	RP3-445N2.1	Up
RADIL	Down	ETV1	Up	MIR3935	Up
IGHV3-73	Down	AC006538.1	Down	RNU6-969P	Down
CXCL14	Up	MOGAT2	Down	RNU6-859P	Down
REEP1	Down	RAPH1	Up	RNA5SP485	Down
C11orf80	Up	IL1RAP	Up	LINC01112	Up
CDNF	Down	GABRA3	Down	LOC285191	Down
CD300LG	Down	UPP1	Up	SNORD114-6	Down
IGLV4-60	Down	TF	Down	RP11-399K21.10	Up
SCN3A	Down	CHIC2	Up	PEX5L-AS1	Down
PLA2G7	Up	NANOS2	Down	MCTS2P	Down
POM121L1P	Down	ECE2	Down	RNU6-787P	Down
ALOX5AP	Up	SMG7-AS1	Down	RP4-639J15.1	Down
COL5A2	Up	MS4A14	Up	RNU2-38P	Down
SEMA4B	Up	TMEM47	Up	RNU6-339P	Down
MINOS1-NBL1	Up	BEGAIN	Down	RN7SKP1	Down
SERTM1	Down	LOC399884	Down	RNA5SP490	Down
TTTY15	Down	PLK2	Up	RNY4P9	Down
MR1	Up	NRIP3	Up	RNU2-8P	Down
RP11-164P12.4	Down	PTPN5	Down	RP4-765C7.1	Up
PLXNA3	Up	UGT2B28	Down	RP11-95I16.2	Down
CIART	Up	SLC30A10	Down	SNORD85	Down
GPSM2	Up	FITM1	Down	RNU6-782P	Down
NFASC	Down	MST1R	Up	RNU6-208P	Down
C16orf89	Down	SLIT2	Up	RP11-597D13.8	Up
LOC145837	Down	LOC284912	Down	RNU6-274P	Down
PTPN14	Up	LMCD1	Up	LOC101928381	Up
DQ570835	Down	KLF9	Down	LOC100132062	Up
BASP1	Up	ZNF462	Up	MIR657	Down
TTN	Down	CA13	Up	GJC2	Down
TLDC1	Up	LIMS1	Up	SNORD114-24	Down
BTBD19	Up	CILP	Up	RNU6-943P	Down
METTL7B	Up	CDH5	Up	RNA5SP391	Down
PTPRZ1	Down	MIS18BP1	Up	RN7SKP3	Down
GGT6	Down	TUBB7P	Down	IGKV1-27	Up
RAB38	Up	SLC51B	Down	RNA5SP247	Down
AMIGO1	Down	CLDND2	Down	RN7SKP144	Down
CMPK2	Up	MPV17L	Down	RNA5SP90	Down
HOXB2	Up	CORO2A	Up	GS1-421I3.2	Down
SRGAP2C	Up	LOC102724611	Up	CPLX2	Down
CDC42EP5	Up	HLA-DQB1	Up	RN7SKP207	Down
NEK6	Up	IFNB1	Down	RP11-843P14.2	Up
CYP2E1	Down	GJD4	Down	RNA5SP223	Down
AUNIP	Up	MARCKSL1	Up	MIR30C1	Down
SIGLEC1	Up	TRBC1	Up	RNVU1-9	Down
CHI3L1	Up	GLTPD2	Down	RNVU1-7	Down
STEAP1	Up	TSHZ3	Up	RNU6-500P	Down
CMA1	Down	FLNA	Up	LTB4R2	Down
ALYREF	Up	LOC653486	Down	TLX2	Down
RALA	Up	KCNJ13	Down	LINC01293	Up
SLC25A15	Down	SOWAHA	Down	MIR1275	Down
APLP1	Down	SLFN13	Up	RP11-760H22.2	Up
ARSE	Down	BC034319	Up	SNORD114-20	Down
GALNT4	Up	SULT1C2	Up	MIR663B	Down
WDFY2	Down	PPL	Up	RNU6-1214P	Down
ASAP2	Up	CPPED1	Up	MIR4644	Up
SOX5P	Down	ATR	Up	RNY4	Down
ALDH1L2	Down	BSPRY	Down	MACC1-AS1	Up
CHIT1	Up	ADAMTSL5	Down	MIR4465	Down
MKNK1	Down	SLC39A8	Down	RNU6-1027P	Down
SLC51B	Down	LOC100133461	Down	RNA5SP372	Down
ETHE1	Up	SACS	Up	PKM	Up
PKNOX2	Down	IL12RB2	Down	C7orf26	Up
MALRD1	Down	HOGA1	Down	ATP1B3-AS1	Up
CDC42	Up	ISL1	Up	MIR920	Down
LOC101929657	Down	KIRREL3-AS3	Down	LOC101927729	Up
NINJ2	Up	TPO	Down	MIR4659B	Up
NUDT11	Down	LOC101928943	Down	RNU6-658P	Down
C7	Down	FOXR1	Down	RNU6-143P	Down
ACVR2B-AS1	Down	RHPN2	Up	RNU6-1209P	Down
SH3GL2	Down	MNS1	Up	RNA5SP363	Down
LSR	Up	RNASE2	Up	RNU6-727P	Down
CEP89	Up	SRGAP1	Up	MIR3158-2	Down
C2orf40	Down	LINC01158	Down	MIR592	Down
RMST	Down	LRRC4B	Down	RNA5SP499	Down
B3GNTL1	Up	SLC28A1	Down	MIR3196	Up
INSC	Up	OASL	Up	LINC00339	Down
PHACTR2	Up	PPM1L	Up	MIR139	Down
GPM6B	Down	FGF19	Up	RNU2-32P	Down
CCL25	Down	MAFB	Up	RNA5SP326	Down
SPHK1	Up	DBET	Down	IGKV2D-26	Up
OR7E14P	Up	LOC100130872	Down	LENG8	Up
TTLL12	Up	NRG2	Down	RNA5SP22	Down
LOC100129406	Up	SGK223	Up	RNU6-682P	Down
GPR143	Up	C20orf85	Down	RNA5-8SP3	Down
TBC1D30	Down	VWA5B2	Down	RNU6-737P	Down
KCTD5	Up	TCEA3	Down	VTRNA1-3	Down
TDH	Down	AK055910	Up	RN7SKP229	Down
MT1H	Down	ZNF738	Up	SLCO1B3	Up
LST1	Up	IFI30	Up	RNU6-1207P	Down
KDELC1	Up	L3HYPDH	Up	SNORA24	Down
LMO4	Up	ANKRD60	Down	RNU6-802P	Down
CHRDL1	Down	EPHX1	Down	RNA5SP160	Down
RARA-AS1	Up	IFI35	Up	RP3-525N10.2	Up
SYT6	Down	RELL1	Down	PFN1P2	Up
PRSS2	Down	CERS4	Down	AC087393.1	Up
IFIT2	Up	TMPRSS2	Down	CDKN1C	Down
LOC101928000	Down	MIR6732	Up	RNA5SP241	Down
PANX1	Up	CSAG2	Down	PALLD	Up
TRIP10	Up	CYP46A1	Down	RP11-318G21.2	Down
LOC101928303	Down	RP11-327J17.2	Down	NPTX1	Up
NUAK1	Up	MGP	Up	ATP5L	Up
ADAMTS9-AS2	Down	WWC2-AS2	Down	RNA5SP159	Down
FAM107A	Down	STXBP6	Down	RN7SKP231	Down
BC041484	Down	CNIH4	Up	RNU6-703P	Down
KRT8	Up	RASL10B	Down	MIR4732	Up
ZHX1-C8orf76	Up	PRKX	Up	RNU6-395P	Down
P4HA1	Up	KCNQ4	Down	MIR376B	Down
SLC2A3	Up	PRM2	Down	AC004878.8	Up
DHRS2	Down	WDR93	Down	LOC101926943	Up
OVOL1-AS1	Down	ZNF304	Up	RNU6-158P	Down
CAMK2N1	Up	AOX1	Down	AC118345.1	Down
RP11-245J9.5	Down	DCBLD1	Up	APOC1	Up
SMYD1	Down	LRTM2	Down	RNU6-1072P	Down
ACTG2	Up	DHRS12	Down	RNU6-771P	Down
RPGRIP1L	Up	RP11-432J9.6	Down	RNU2-70P	Down
RPH3AL	Down	GALNS	Up	ACVR1B	Up
RP11-1078H9.6	Down	CORO1A	Up	UCA1	Up
PYGB	Up	MAN1A2	Down	RNU6-1266P	Down
MRVI1	Up	S100A14	Up	ITGB8	Up
NUP98	Up	BAZ1A	Up	MIR1197	Down
RRP7A	Up	LOC145474	Up	RNU1-143P	Up
FGF1	Up	CIDEA	Down	TMEM51-AS1	Down
TMEM38A	Up	PGAM2	Down	PFAS	Down
LRRC43	Down	CHL1	Up	RNA5SP491	Down
GPR137B	Up	CLEC2D	Up	AC010095.5	Up
DCDC2	Down	TBC1D30	Down	RNU6-114P	Down
AX747826	Up	SPATA25	Down	RP11-139I14.2	Down
LOC101928069	Down	FAM63B	Up	RP11-263K19.4	Up
NEBL-AS1	Down	LHFP	Up	RN7SKP257	Down
UGT2A3	Down	INSIG1	Down	RNU6-255P	Down
PRR26	Down	SKI	Up	ATOX1	Up
SLC17A6	Down	ENPP3	Down	LINC01214	Down
PIPOX	Down	BRPF3	Down	RNA5SP511	Down
DNAJC6	Down	LOC101928069	Down	MIR493	Down
IP6K3	Down	FEZ2	Up	MIR3183	Down
PTGER4	Down	ERICH6	Down	RP11-331F9.3	Up
DLGAP2-AS1	Down	SESTD1	Up	DOCK4	Up
RP11-348N5.7	Down	FKBP14	Up	HNRNPA1P44	Up
PRRG1	Up	RP11-847H18.2	Down	RNU2-37P	Down
PDPN	Up	IGHM	Up	RNA5SP217	Up
SPRY4	Up	GSC2	Down	TOP2A	Up
DPY19L2	Down	PDZD3	Down	RNU6-247P	Down
SKAP2	Up	GGT6	Down	USP3-AS1	Up
SLC7A11	Up	FBXL7	Up	TAP2	Up
ABCA5	Down	ITGA5	Up	RP11-462G2.1	Up
CDHR2	Up	DLGAP2-AS1	Down	LPP	Up
C1orf112	Up	CCDC105	Down	RNU6-668P	Down
SLC41A1	Down	CDC42BPG	Down	RNU6-1272P	Down
AL833181	Down	CLIC3	Up	LOC101929124	Down
NDC1	Up	C4BPB	Up	FAT1	Up
LOC100289495	Down	LOC100287877	Down	C1QL3	Up
ZNF165	Up	FA2H	Up	MIR187	Down
STK31	Up	TPH1	Down	RNU6-266P	Down
DNM1P46	Down	GDA	Down	HDGFRP2	Down
CD97	Up	KIAA1755	Up	MIR1305	Down
BPNT1	Up	APOL1	Up	ITGB5-AS1	Up
LOC101927814	Down	WNT9A	Down	IGHV3-30	Up
LOC727916	Down	SYT3	Down	RNU6-369P	Down
RP11-111M22.4	Down	C15orf27	Down	LOC100506985	Up
NUP62	Up	SOD2	Up	RNU6-717P	Down
NAA16	Down	PTPRA	Up	SLC33A1	Down
CLEC5A	Up	LOC340178	Down	SNORA22	Down
NPAS3	Down	BCL6	Up	RNU1-36P	Down
SRD5A1	Up	ANKRD53	Down	EEF1DP1	Down
PPAP2C	Up	PKDCC	Up	RNU4-15P	Down
PTPRN	Down	AC139100.3	Down	RN7SKP210	Down
PXDN	Up	THAP9-AS1	Up	RP11-181K12.2	Up
LOXL2	Up	MND1	Up	RP1-40E16.11	Up
SLC8A1	Down	FAT2	Down	ISCA1P1	Up
KLF4	Up	UBE2QL1	Up	RNU6-1335P	Down
AZGP1	Down	NR0B2	Down	MIR494	Down
XRN1	Up	FBXW12	Down	RNU6-1035P	Down
BCAT1	Down	SPSB4	Down	RNU6-1079P	Down
PNPLA7	Down	EMX1	Down	RNU12-2P	Down
HOXA10	Up	CYP4F3	Up	RN7SKP181	Down
CLTB	Up	CDKL5	Down	RNA5SP27	Down
L3MBTL3	Up	PXMP2	Down	RNU7-195P	Up
RBM26-AS1	Down	MKRN7P	Down	AHNAK2	Up
SKAP1	Up	E2F8	Up	PTPRJ	Up
PWAR6	Down	C1orf186	Up	RN7SKP161	Down
DKK3	Up	LOC101929597	Down	CCNT1	Up
SMLR1	Down	SLC9A3	Down	SNORA79	Up
FKBP10	Up	SMC4	Up	CASK	Up
S100A3	Up	ESR1	Up	AC018693.6	Up
TSPAN5	Up	BTNL3	Down	RNU6-1149P	Down
WDR62	Down	ZWILCH	Up	RNU6-498P	Down
TNFRSF17	Down	POSTN	Up	RNU6-1235P	Down
GHRL	Down	C22orf31	Down	RP11-537A6.9	Up
EGFEM1P	Down	NPY1R	Down	CCNG2	Up
LAMC3	Down	ATOH1	Down	NUCB2	Down
MN1	Up	TBX3	Up	RN7SKP102	Down
AGAP2-AS1	Up	LMO3	Down	RN7SKP117	Down
ALPI	Down	LOC101928557	Down	RP1-184J9.2	Up
MDK	Up	EFNA2	Down	RNA5SP329	Down
MYBPC3	Down	SLC13A3	Down	RNU6-309P	Down
ADARB2	Down	GATA3	Up	SNORD3D	Down
LOC101927204	Up	LOC253044	Down	RBM34	Up
KRT13	Up	FAT1	Up	SNHG9	Up
GCG	Down	BCAT1	Down	RNU6-154P	Down
XDH	Up	PRAP1	Down	RP11-327O17.2	Up
LACTB	Up	LOC400043	Up	CTC-338M12.1	Down
CST4	Up	LPCAT1	Up	AC010987.6	Down
KIF13B	Up	LOC100505938	Down	MIR4268	Up
EPHA8	Down	DQ583756	Down	IGKV1D-37	Up
LINC01116	Up	TEF	Down	RNU5E-2P	Down
SSTR5-AS1	Down	ZFP1	Up	RN7SKP140	Down
HOTTIP	Down	LOC100996643	Up	CYP1B1	Up
LDLR	Up	LOC101927606	Down	RNA5SP415	Down
AK026714	Up	LOC145837	Down	PITPNC1	Down
ETV4	Up	EPS8	Up	MIR363	Down
DSG2	Up	AX748066	Down	ENY2	Up
IGSF6	Up	FBLN2	Up	AC004066.3	Down
CTD-2537I9.5	Down	SMC2	Up	IGKV1-9	Up
MRPL4	Up	HS3ST3A1	Up	LOC101927023	Up
TMEM63C	Down	RNF213	Up	TAGLN	Up
TNFRSF10B	Up	PCED1B	Up	RP4-620F22.2	Up
MST4	Up	LOC646522	Down	RN7SKP119	Down
LOC101929272	Down	CYBB	Up	LY6G6D	Up
TAP1	Up	SNAPC1	Up	RNU6-579P	Down
FBXL16	Down	TPX2	Up	RP11-292E2.2	Down
AC068138.1	Down	TRIM16	Up	RNU6-544P	Down
ABTB2	Up	SELPLG	Up	ADCY6	Down
TIMP4	Down	CDH23	Down	RNA5SP289	Down
LA16c-380H5.5	Down	SLC47A1	Up	ASPH	Up
ANGPT2	Up	TM4SF1	Up	AC006042.7	Down
NARR	Up	ABCC13	Down	HLA-DQB1-AS1	Up
KRT15	Up	NTSR2	Down	MIR596	Up
LINC00948	Down	FGF1	Up	SNORD115-27	Down
DCLK1	Down	ENPP2	Up	C19orf33	Up
LOC101929740	Down	ARHGAP31	Up	RP11-43A14.1	Down
TRIM11	Up	GSPT2	Up	RNU6-491P	Down
C20orf141	Down	ADCY1	Down	AP001615.9	Up
SVEP1	Down	SYT9	Down	RNU6-340P	Down
SLC37A1	Up	CPA1	Down	CKAP2	Up
CXCL13	Up	RP11-65D24.2	Down	RNU2-6P	Down
ARHGEF26	Down	TRIM22	Up	CYSTM1	Up
INSR	Down	CSMD3	Down	SSNA1	Down
FEN1	Up	SNX21	Up	RNU6-610P	Down
TMEM8B	Up	OMP	Down	RNU6-354P	Down
UGT1A6	Up	ATP10D	Up	MIR4523	Down
GABRE	Up	KLHL30-AS1	Down	LOC101928245	Down
MLLT3	Up	LRP4	Down	LOC101927157	Down
SYT17	Up	FAM20A	Up	TAF5	Up
RUVBL1	Up	TMEM2	Up	IGHV3-7	Up
PRRT3-AS1	Down	SCNN1A	Up	LOC101927817	Up
TREM2	Up	OR2J3	Down	RNU6-1106P	Down
SLC22A18	Up	TMEM55A	Up	RNU6-135P	Down
IRF1	Up	LOC100509445	Up	RN7SKP223	Down
CHST11	Up	CSNK1A1	Up	RNU6-69P	Down
MAGOHB	Up	HLA-DMB	Up	HELLS	Up
CPEB3	Down	S100A10	Up	PHKA2-AS1	Up
FAM105A	Down	DUSP7	Up	RNU4-40P	Down
GALNT3	Up	PSPC1	Up	RNA5SP462	Down
KLHL30-AS1	Down	SPIN4	Up	SLC36A1	Up
DQ583756	Down	MSRB1	Down	RNU6-818P	Down
PDLIM3	Up	SNCG	Down	IGKV1D-42	Up
ACADSB	Down	MYBPH	Down	RNU6-1124P	Down
CD36	Down	ACY3	Down	RNU6-793P	Down
AX746755	Down	BBS7	Up	MIR587	Up
RAB31	Up	TRIM51	Down	RP11-179A7.2	Down
RASL10B	Down	PPP2R5A	Down	RNU6-1339P	Down
LOC284669	Down	CALU	Up	ZSCAN18	Down
CPA6	Up	NPY6R	Down	RP11-445L13__B.3	Down
RP11-134G8.8	Up	PKHD1L1	Down	NFE2L3	Down
ADORA1	Down	IL17F	Down	CXADRP3	Down
HLF	Down	LOC339874	Down	RNU4ATAC18P	Down
PCP4	Down	CCDC23	Up	MIR199A2	Up
CRH	Down	FAM181B	Down	RN7SKP151	Down
NAP1L2	Down	FSHR	Down	IDH3B	Down
SLC45A4	Up	IGFL2	Up	TTLL3	Up
ANKRD60	Down	SEPT5-GP1BB	Down	RNU6-379P	Down
SYNC	Up	LOC100506388	Down	RNA5SP73	Down
RP11-416N2.4	Down	PCDHB18	Down	SNRPB2	Up
CPXM2	Down	LINC00597	Up	NPIPB4	Up
RAB27B	Up	SERPINB7	Up	MIR668	Down
RP11-480A16.1	Up	GRIN1	Down	UHRF1	Down
VASP	Up	PLEKHA7	Up	PDE6G	Down
C12orf5	Up	GNL2	Up	RNU6-400P	Down
SMURF1	Up	FAM221B	Down	RNU4ATAC	Down
LIPG	Up	ITK	Up	RP11-108M9.4	Up
ACP6	Up	ADH6	Down	RP11-354K1.2	Down
PCED1B	Up	ARL14	Up	ITSN1	Up
TP53RK	Up	C3orf58	Up	LRRC1	Up
DENND3	Up	LOC102723927	Down	SNORD115-28	Down
GCHFR	Up	SEC14L5	Down	RNU6-868P	Down
CADPS	Down	TTC9	Up	RNA5SP91	Down
LINC00543	Down	PLS1	Up	RNU6-1062P	Down
NEURL3	Down	APOA4	Down	RNU4ATAC13P	Down
TCEA3	Down	LINC00319	Down	DPP10-AS1	Down
RBMS2	Up	LOC100996455	Down	MIR510	Down
PKHD1L1	Down	STAU2-AS1	Down	RP3-322G13.5	Down
CLDND2	Down	KCNG2	Down	P4HA2-AS1	Up
AL831948	Down	OLFML3	Up	RNA5SP380	Down
OR1J2	Down	RALA	Up	RNU6-485P	Down
CD58	Up	PTTG1	Up	RN7SKP170	Down
AX747630	Down	LOC101927648	Down	RNU6-934P	Down
DIRAS2	Down	IGF2BP2	Up	RNA5SP495	Down
FABP3	Up	SLC2A14	Up	LINC00694	Up
KIAA1024	Down	CETP	Down	RP3-323N1.2	Up
LOC100422737	Down	NBPF20	Up	SNORD116-3	Down
LMNB1	Up	HPSE2	Down	RNU6-1113P	Down
THEMIS2	Up	SHOX	Down	ORMDL3	Up
SEMA3G	Down	PIAS3	Up	RP11-342D11.2	Up
GYS1	Up	GRIN3B	Down	RNU6-110P	Down
CCL28	Down	AC025442.3	Down	RN7SKP95	Down
CDK7	Up	MORN5	Down	RNU6-172P	Down
PRR34	Down	SLC41A1	Down	COL9A3	Down
CRP	Up	LGMN	Up	MIR125B1	Down
CYP39A1	Down	DCP2	Up	EIF2AK2	Up
KRT80	Up	EBF1	Up	TMC7	Up
HTRA3	Up	CLEC11A	Up	RNU6-907P	Down
DUSP27	Up	CACNA1F	Down	RNU6-609P	Down
ABCG5	Down	CXorf31	Down	LOC644189	Down
INTU	Up	LOC101928087	Down	SH3GLB2	Up
BPIFA1	Down	C8G	Down	RP11-875H7.1	Down
ESYT2	Up	KRTAP9-4	Down	RNU1-150P	Down
RP11-352G9.1	Down	ZKSCAN5	Up	NPSR1	Up
ABCG1	Up	PLEK2	Up	CD180	Up
SPTBN1	Up	TBXAS1	Up	AC097468.7	Down
ACAP2	Up	POC1B	Up	IGHV4-61	Up
AKNAD1	Down	PRSS3P3	Down	SNORD3C	Down
RP3-525N10.2	Down	PLXNC1	Up	CCL3	Up
RMND5B	Down	LRRN4CL	Up	ATP5EP2	Up
RNF182	Down	LOC101927531	Down	RNU4-70P	Down
CRAT	Down	SERTAD3	Up	SMAD9-AS1	Up
OSCAR	Up	CARNS1	Down	RP11-436H11.3	Up
HMGN3-AS1	Down	PYCARD	Up	LOC101926948	Down
HYAL1	Up	SGMS2	Up	LINC00478	Up
SH3BGR	Down	LOC401442	Down	SORL1	Up
SCN7A	Down	UNC79	Down	RP11-342M3.5	Up
CLGN	Down	ABR	Up	RP4-535B20.1	Down
LOC100130285	Down	ACSM2A	Down	HMGA1	Up
LOC401220	Down	MSMO1	Up	MIR659	Down
RP6-149D17.1	Down	SHISA6	Up	MPRIP-AS1	Up
TGFBI	Up	GHSR	Down	RNU6-1040P	Down
IMPA2	Down	TNRC18	Down	SLC25A39	Up
LOC100506274	Down	IFITM2	Up	RP1-140J1.1	Up
BTNL8	Up	LOC101928303	Down	RNU7-191P	Up
KCNA5	Down	WASF1	Up	RP11-200A1.1	Up
CPNE8	Up	LOC100506119	Up	MIR3186	Down
TMEM170B	Down	FAM83H	Up	ATP5G1	Up
HGFAC	Down	TLR4	Up	RNU6-916P	Down
ETV6	Up	ITGB1BP1	Up	RNA5SP158	Down
C4BPA	Up	LOC101929684	Down	LOC101927346	Down
CSDC2	Down	PKD2	Up	CCDC18	Up
TFDP1	Up	FKBP7	Up	RNA5SP259	Down
LOXL1	Up	GGACT	Down	SNORD115-30	Down
TM4SF1	Up	EHD3	Up	KRTAP5-5	Up
CLIC6	Up	PALM2	Up	RP11-503E24.2	Down
REEP4	Up	OR1D5	Down	RP11-374M1.5	Up
SOSTDC1	Up	RGS16	Up	RN7SKP222	Down
NAPG	Up	GUSBP3	Up	RNA5SP311	Up
UBE2L6	Up	CPNE6	Down	RNA5SP314	Up
LOC101926960	Down	ZNF404	Up	RNA5SP317	Up
TK1	Up	BBX	Up	RNA5SP426	Down
TGIF1	Up	GORAB	Up	RNU6-803P	Down
CLCA1	Up	TMEM185B	Up	MIR526A1	Down
SLC11A1	Up	RP11-806L2.2	Down	MIR3909	Down
CTSG	Down	IL1A	Up	RN7SKP68	Down
SPATA31C2	Down	S100A5	Down	RP11-420B22.1	Up
ZGPAT	Up	LOC646484	Down	AC013733.3	Down
USP21	Up	YWHAH	Up	LOC90246	Down
DNAH7	Down	SLITRK6	Up	CHD2	Up
ZBED9	Down	RP11-495P10.6	Down	RNU6-325P	Down
TPM2	Up	DMBT1	Up	SRGN	Up
HOXB5	Up	GNA14-AS1	Down	RNU6-580P	Down
BCL3	Up	ABCC10	Up	ZNF281	Up
SLC25A27	Down	MITD1	Up	IGHV3OR16-10	Up
ARHGEF9	Up	PTRF	Up	PEX5L	Down
PLEKHA7	Up	ADAMTS3	Up	KRTAP10-9	Up
ITIH3	Up	CSPG4P1Y	Down	ABHD2	Up
LOC100505478	Down	USP18	Up	RNA5SP133	Down
PCNXL3	Up	MIR4680	Down	RNU6-591P	Down
PRKG2	Down	ATP1A3	Down	RNU6-314P	Up
MGC24103	Up	A2M-AS1	Up	ART3	Down
CYP7B1	Down	HTR3C	Down	LOC101927552	Up
GSDMB	Up	ZMYM5	Up	RNU6-848P	Down
HTR2B	Up	UBE2E2	Up	RNU6-617P	Down
TSPO	Up	CHAT	Down	RNU6-473P	Down
MFAP2	Up	LOC101927067	Down	RP11-384P7.6	Down
HHIP	Up	MYCNOS	Down	RP3-322G13.7	Down
TMCC1	Up	RHCE	Down	RNA5SP268	Up
FAM171A2	Down	ELANE	Down	C8orf12	Down
KNSTRN	Up	SLCO4A1	Up	RNA5SP204	Down
PRSS8	Up	GALNT10	Up	EXPH5	Up
ATP7B	Up	HPS3	Up	COL17A1	Up
F11-AS1	Down	SCT	Down	RNU6-1258P	Down
KNTC1	Up	MSH5	Up	LOC101927963	Up
STK38	Up	GABARAPL3	Down	IGHV5-51	Up
ARFIP1	Up	MMP3	Up	ZNF704	Down
MRE11A	Up	PKLR	Down	RNA5SP64	Down
RP11-38P22.2	Down	FSD2	Down	HYAL2	Up
PHLDA1	Up	KLHL2	Up	SNORD103A	Down
B3GNT5	Up	KHK	Down	RP11-311H10.4	Down
GSK3B	Up	FLJ35816	Down	RP11-84O12.4	Up
FOSB	Down	BMP15	Down	AFAP1-AS1	Up
ARPC1B	Up	TACR2	Down	MIR514B	Down
POLR3B	Down	SGTB	Up	FAM210B	Up
SPATA5	Up	ADH7	Down	RNU6-605P	Down
LOC101928525	Down	CBFB	Up	CD58	Up
CD9	Up	FAM118B	Up	AC015971.2	Up
RUNDC3B	Down	PYGL	Up	USP12-AS1	Up
NUCB2	Down	RGMB-AS1	Down	ATP5G2	Up
MFGE8	Up	DCLK1	Up	SPIN4-AS1	Up
KLK11	Up	LINC01118	Down	E2F3-IT1	Up
FILIP1	Down	KAAG1	Down	SNORD11	Down
PRPH2	Down	GOLT1A	Down	GIMAP4	Up
TRAF4	Up	RP11-217B7.2	Down	ATP5I	Up
CTSK	Up	CRIP2	Up	LOC100289094	Down
KIF1A	Down	ZNF785	Up	PFKFB3	Up
FHDC1	Up	SCN10A	Down	RNU6-281P	Down
UMOD	Down	LOC643201	Down	RNA5SP477	Down
TMEM132A	Up	RP11-650K20.3	Down	AC012309.5	Down
BST1	Up	ANXA2P2	Up	TECR	Up
LOC100507477	Down	B3GALT1	Down	HLA-DRB4	Up
NDP	Up	EPDR1	Up	CTC-472C24.1	Up
AMPD3	Up	AC005523.3	Down	MIR299	Down
RNASEH2A	Up	ALDH1L2	Down	CLDN10	Down
FBN1	Up	CDKN2A	Up	RNU6-38P	Down
TNNC1	Up	KCTD16	Down	RP5-897D18.1	Down
DEDD	Up	TMBIM4	Down	RN7SKP281	Down
TMEM132C	Down	CARD16	Up	CASK-AS1	Up
KDM8	Down	HOXB-AS1	Up	RNU6-71P	Down
ST6GALNAC4	Down	SLC22A6	Down	RNA5SP282	Down
CREB3L3	Down	UBE2T	Up	MIR4449	Down
C6orf15	Up	PIR	Up	AC093822.1	Down
AL928742.12	Down	A2M	Down	HIST1H2APS1	Down
PLA2G16	Up	TSPO2	Down	H3F3AP4	Up
BARD1	Up	LOC102723886	Down	IGLV6-57	Up
ALDOB	Down	CRYGEP	Down	CXXC4	Down
LOC284395	Down	NHLH2	Down	RP11-189B4.6	Up
SLC16A11	Down	SLC26A9	Up	KLF6	Up
RP11-180N14.1	Down	CALCRL	Up	MIR663A	Down
PDE6G	Down	LOC100506098	Down	RNU6-896P	Down
OR2K2	Down	DPYSL2	Up	LOC729451	Up
STAC	Up	IGKV1OR2-108	Up	SRRM4	Up
PARP9	Up	ARL13B	Up	MIR382	Down
CDCA4	Up	PSMD6	Down	ARHGDIG	Down
BCL9L	Up	MAP6D1	Down	RNU6-1098P	Up
GALE	Up	BICC1	Up	AP000431.1	Down
TDO2	Up	TSSK2	Down	RNU6-656P	Down
RP1-6P5.2	Down	HOOK1	Down	RP11-411H5.1	Down
PHGDH	Down	LOC100271832	Down	RNA5SP359	Down
ZNF503-AS1	Down	TUBA4A	Up	RNU6-697P	Down
KCTD11	Up	PPP1R12A	Up	RNU6-499P	Down
RP11-469M7.1	Up	REEP6	Down	RNU6-738P	Down
LOC101927038	Down	CC2D1A	Down	RNA5SP233	Down
SLC13A2	Down	TACC2	Down	ZNF827	Up
TMPRSS11D	Down	CRYBA4	Down	RP11-666A20.4	Up
CA7	Down	MNX1-AS1	Down	FTX	Up
MYL9	Up	NADK2-AS1	Down	RP11-366H4.3	Down
KRT6B	Up	C1orf216	Up	PLEKHM1P	Up
PEG10	Down	LOC101929662	Down	ITGA11	Up
PTHLH	Up	SLC25A15	Down	RNA5SP337	Down
IFT172	Up	MLC1	Down	CTC-327F10.5	Up
ABCG8	Down	HIST2H2BE	Up	IGKV1-17	Up
SAMD9L	Up	IFIT3	Up	LOC101927721	Down
AC009237.8	Up	GNPTAB	Up	NR2F1	Up
ZNF267	Up	F2	Down	LOC654342	Up
SUSD1	Up	EHF	Up	RASA2	Up
NMI	Up	ZNF177	Up	LOC284581	Down
PPDPF	Up	TMEM45A	Up	RNU6-1013P	Down
NR0B2	Down	RASA2	Up	MIR4531	Down
CNTD1	Down	CIB4	Down	MIR3944	Down
GALNT10	Up	GPX7	Up	MIR1471	Down
PMS2L2	Up	LOC101927447	Down	RNU6-652P	Down
MICU1	Up	PDE6G	Down	RN7SKP124	Down
ST8SIA3	Down	RP11-456O19.2	Down	MIR3690	Up
INHA	Down	ST3GAL6	Up	MIR3178	Down
PHYHIPL	Down	MAGI2-AS3	Up	AC007652.1	Down
KITLG	Up	TAS1R2	Down	RP5-1185H19.2	Down
B3GALNT2	Down	LOC101927411	Down	RN7SKP41	Down
PGC	Up	ABCC6P1	Down	RNU1-23P	Down
MYO15A	Down	CCR5	Up	ABCC6P2	Down
ECI2	Down	C6orf25	Down	SNORD121A	Down
AQP10	Down	CAMK2N2	Down	RN7SKP193	Down
CD300A	Up	LINC01105	Down	RNA5SP92	Down
TMEM220	Down	ADORA3	Up	RNY5	Down
PELI2	Down	ADTRP	Down	LOC101927018	Up
PYGM	Down	ONECUT1	Down	DEFB109P1B	Up
PLIN1	Down	MYEOV2	Down	RNU1-91P	Down
MIR3682	Down	KDSR	Up	EAF1-AS1	Up
TBC1D2	Up	DRD5	Down	RNU7-172P	Up
RP11-474P2.2	Down	JAM3	Up	MIR100HG	Up
SCGB2B2	Down	TMEM52B	Up	IGHV2-5	Up
MSMO1	Up	PCDHGC5	Down	CCDC88C	Up
TMOD3	Up	DBIL5P2	Down	RNU6-698P	Down
MAN1A2	Down	PACSIN1	Down	RP11-501E14.1	Down
WFDC21P	Up	SLIT1	Down	RNU6-754P	Down
SPAG5	Up	HIST1H2BD	Up	RNU6-549P	Down
AS3MT	Down	APLP1	Down	RNA5SP505	Down
PTK6	Up	IGKV1-37	Up	RNU6-1121P	Down
C9orf66	Down	LOC402160	Down	LOC100129175	Down
CAPN1	Up	FHAD1	Down	ARNTL2-AS1	Up
ASL	Up	LRRC3	Down	RNU4-13P	Down
GPR146	Down	ANKRD36C	Up	RNA5SP418	Down
COLGALT1	Up	LOC101929842	Down	RNU6-765P	Down
UNC80	Down	TP53RK	Up	KXD1	Up
ZAR1	Down	IGF1	Up	CENPB	Down
GFI1	Down	LIPH	Up	LOC642131	Up
ABR	Up	COX6A2	Down	VCP	Down
EMB	Up	KIAA0509	Down	RNA5SP194	Down
MOGAT1	Up	LOC285812	Up	RNA5SP211	Down
LINC01158	Down	LINC00992	Down	RNU6-686P	Down
SIX3-AS1	Down	UBE2DNL	Down	MYO5A	Up
DTX3	Down	FAM205CP	Down	CRCT1	Down
PPP1R18	Up	ODF1	Down	RP11-77G23.2	Up
LOC100507291	Down	DNAJB8	Down	UBE3A	Up
MORN5	Down	LOC102725454	Down	NGLY1	Up
WFDC1	Up	RUFY3	Up	RNU6-228P	Down
HCN1	Down	DONSON	Up	RASGRF2	Up
FHOD3	Up	FOLH1B	Down	GATM	Down
EPM2A	Down	AC068138.1	Down	RNA5SP406	Down
NUP62CL	Up	BCL11B	Up	IGHJ5	Up
IL4R	Up	IGLJ3	Up	RNU6-428P	Down
SEBOX	Down	INPP5J	Down	RP11-156K13.1	Down
FLRT1	Down	C14orf23	Down	RNU6-1248P	Down
NCAPD2	Up	IER5	Up	FAM168A	Up
OPN4	Down	RP11-445L13__B.3	Down	RNU6-471P	Down
TAF1A	Up	KMO	Up	RP11-195E2.4	Down
ZNF781	Down	KLHL31	Down	RYR1	Down
PLEC	Up	ACTG1P4	Down	ITPRIPL2	Up
CLEC3B	Down	SCG2	Up	RNU6-571P	Down
ADAM8	Up	PIP5K1B	Down	LOC102723927	Down
MKRN7P	Down	RLIM	Up	RNU6-712P	Down
SCO2	Up	CXCL11	Down	TWIST1	Up
STX1B	Down	FAM171A2	Down	RN7SKP20	Down
AMPD1	Down	CD47	Up	MED15	Up
SLC25A18	Down	CCDC18	Down	AF178030.2	Up
ACOT4	Up	SLC6A19	Down	RP11-141E13.1	Down
MYOC	Down	FOXN3-AS1	Down	RP11-137J7.2	Down
PCDHB10	Up	B3GNT6	Down	RN7SKP261	Down
PKIA	Up	MYADM	Up	MINOS1	Up
RAI1	Down	SPATA18	Up	RNU6-176P	Down
TRIM14	Up	TNNC1	Up	RNU6-1148P	Down
MIR17	Down	CPA5	Down	ETNK1	Up
RHBDF1	Up	FAM160A1	Down	AC009480.3	Up
RP4-813F11.4	Down	ETS2	Up	RNU6-995P	Down
OCLN	Up	C11orf21	Down	RN7SKP237	Down
FAM87A	Down	TMEM43	Up	CASC15	Up
FUT2	Up	SMOC2	Up	F2	Down
NID1	Down	BPIFB2	Down	CTC-459M5.2	Up
GSTA4	Down	FAM189A1	Down	LOC100506123	Up
PFDN2	Up	C6orf52	Down	ECI2	Down
MVP	Up	CTGF	Up	RBPMS	Up
SOAT2	Down	NGB	Down	APOB	Down
DEPDC1	Up	NAPSB	Up	AC007620.3	Up
STOX2	Down	RP1-212P9.2	Down	HMGA1P4	Up
ANKLE2	Up	CDH2	Up	MIR208B	Down
COLEC11	Down	MUC6	Down	CFLAR-AS1	Up
CTB-167B5.2	Down	ACTL6B	Down	RNU6-1133P	Down
F2	Down	PGPEP1	Down	CTC-338M12.9	Down
FGF11	Up	PARP9	Up	RNU6-169P	Down
MSMB	Up	LOC101927560	Down	EYA3-IT1	Down
ABCC3	Up	ERVFH21-1	Down	MIR543	Down
FKBP11	Down	PDZK1IP1	Up	RP3-388E23.2	Up
CLEC4GP1	Down	TULP1	Down	MIR4264	Down
VCX2	Down	DNM1	Up	NDUFA11	Up
BCR	Up	DNAJC3-AS1	Down	PPP1R15B	Up
ITGAM	Up	KIF1A	Down	RP11-739N20.2	Up
CORO1C	Up	GABRA1	Down	NDUFAF4P1	Down
CDO1	Down	HLX	Up	IGHV3-23	Up
RAB42	Up	VSX1	Down	POTED	Down
PANK3	Up	IRF9	Up	RNU6-370P	Down
C5orf27	Down	LOC101927667	Down	BX470102.3	Up
KRT14	Up	MYH6	Down	CDKN2AIPNL	Up
COL21A1	Down	ARL11	Up	LOC101927447	Down
PPBP	Up	HLA-DRB1	Up	NET1	Up
F11	Down	ZNF567	Up	KDM2A	Up
SPOCD1	Up	G6PD	Up	SNORD114-5	Down
TMEM44	Up	TRPM5	Down	RP11-153K11.3	Down
CD209	Down	COPS8	Up	RP11-126L15.4	Down
IMPG1	Down	TUBB6	Up	RNU6-531P	Up
PIK3C2B	Up	DNAH10	Down	RNU2-61P	Down
TGFB1I1	Up	MAP3K15	Down	RNU1-73P	Down
SNHG18	Down	ZFY-AS1	Down	BACE2-IT1	Up
LINC01304	Down	MAG	Down	RP1-12G14.6	Up
SYT13	Up	PCDHB7	Up	LOC642426	Down
ACP5	Up	RPL3L	Down	SNX9	Up
HBEGF	Up	C9orf135-AS1	Down	RN7SKP143	Down
FAM118A	Up	DIRAS3	Down	CKS1B	Up
SLC39A11	Up	PTPRM	Up	SNORD11B	Down
ALAS1	Up	AP000266.7	Down	RNU6-1002P	Down
SDC4	Up	TACR3	Down	TPR	Up
ILDR2	Up	PARP14	Up	RN7SKP185	Down
SLC35C1	Up	KIF18A	Up	RNA5SP436	Down
ZNF510	Down	CHRND	Down	RNU6-944P	Down
SPIN4	Up	RP11-164P12.4	Down	RNU6-1238P	Down
RTP3	Down	CADM4	Down	MIR1206	Up
ZMYND8	Up	AKR1B10	Up	RNA5SP308	Down
LINC00900	Down	WDR47	Up	RP3-510L9.1	Up
CBX4	Up	RP5-1119A7.11	Down	HAVCR1P1	Up
MUSTN1	Down	QPRT	Down	RNU6-945P	Down
[truncated: 2 more rows]
